# Supplementary material for: ﻿A long-read amplicon approach to scaling up the metabarcoding of lichen herbarium specimens
Source: MycoKeys. 2022 Feb 2;86:195–212. doi: 10.3897/mycokeys.86.77431 (PMC8828592; doi:10.3897/mycokeys.86.77431)
Supplement: Supplementary material 1 — Table S1. List of specimens used for this study, including their voucher information, plate location, indexing, amplicon concentration and sequencing results, both as an output from SMRT tools (CCSs) and as an output from DADA2 (sequence variants). Table S2. List of the 64 barcode sequences used to index the samples. Used barcode pairs are listed in Table S1 [file mycokeys-86-195-s001.xlsx]

## Sheet: Table S1
plate	column	row	tube/plate	tube/run	forward index	reverse index	barcode pair	PCR product (ng/µl)	# of subreads	SMRT Tools	DADA2			blast hit(s)	recovered target	species	collection number	herbarium & accession # (if available)	locality	collection date
										# of ccs	# of reads in	# of reads out	# of seq. variants
Plate 1	A	1	1	1	F1	R1	bc1001--bc1049	76.98	9535	86	82	77	1	Malassezia restricta	0	Byssoloma adspersum	JAE 42519	CBG9705671	Lord Howe Island, NSW, Australia	1995
Plate 1	B		2	2	F1	R2	bc1001--bc1050	208.8	15229	85	83	83	2	1: Acarospora; 2: Umbilicaria	1*	Catillaria austrolittoralis	GK 86/13	HO569174	Granville Harbour, TAS, Australia	2013
Plate 1	C		3	3	F1	R3	bc1001--bc1051	105.8	9861	82	75	75	3	1: uncult. fungus; 2: Lecania/Xylospora/Biatora; 3: uncult. Fungus	1	cf. Megalaria/Buellia	JAE 42043	CBG9703493	Lord Howe Island, NSW, Australia	1995
Plate 1	D		4	4	F1	R4	bc1001--bc1052	144.1	26306	214	200	200	2	1: Rinodina; 2: Buelia almeriensis	1	Buellia kantvilasii	DB5699	CANB [tba]	Cowan Bay, West Auckland, New-Zealand	2013
Plate 1	E		5	5	F1	R5	bc1001--bc1053	110.2	26355	227	214	214	2	1: Buellia taishanensis/almeriensis; 2: Sirenophila eos	1	Buellia cranwelliae	JAE46447	CANB897163	Crookhaven Heads, Culburra, NSW, Australia	2017
Plate 1	F		6	6	F1	R6	bc1001--bc1054	62.65	24900	191	176	176	1	Buellia taishanensis/almeriensis	1	Buellia albula	JAE46242	CANB [tba]	London Bridge, Queanbeyan, NSW, Australia	2016
Plate 1	G		7	7	F1	R7	bc1001--bc1055	75.86	15066	122	115	115	3	1: Malassezia; 2: Cladosporium; 3: Buellia almeriensis	1	Buellia cranwelliae	DB6787	CANB [tba]	Ripiro Beach, Omamari, New-Zealand	2014
Plate 1	H		8	8	F1	R8	bc1001--bc1056	111.2	16733	143	135	135	2	1: Tetramelas/Buellia epigae; 2: Batcheloromyces	1	Buellia cinnabarina	JAE46244	CANB [tba]	London Bridge, Queanbeyan, NSW, Australia	2016
Plate 1	A	2	9	9	F2	R1	bc1002--bc1049	199.2	25920	192	184	184	1	Buellia almeriensis	1	Rinodinella fertiliis/Buellia	JAE45917	CANB [tba]	Corny Point Lighthouse, Yorke Peninsula, SA, Australia	2013
Plate 1	B		10	10	F2	R2	bc1002--bc1050	132.8	41428	365	348	348	1	Buellia almeriensis	1	Rinodinella fertiliis/Buellia	JAE46415	CANB [tba]	Werri Beach, Gerringong, NSW, Australia	2017
Plate 1	C		11	11	F2	R3	bc1002--bc1051	179	26576	219	205	205	1	Buellia russa/frigida	1	Amandinea hypostictica/Buellia	JAE46405	CANB [tba]	Plantation Point, Vincentia, NSW, Australia	2017
Plate 1	D		12	12	F2	R4	bc1002--bc1052	163.3	35535	224	214	214	1	Buellia taishanensis/frigida	1	Amandinea hypostictica/Buellia	JAE46437	CANB918788	Black Head, Gerroa, NSW, Australia	2017
Plate 1	E		13	13	F2	R5	bc1002--bc1053	157.7	33406	252	236	236	4	1: Rinodina cacaotina; 2: Caloplaca flavocitrina; 3: Buellia almeriensis; 4: Caloplaca flavocitrina	1	Rinodinella fertilis var fertilis/Buellia	JAE26620	CANB605908	Melville Point, Bateman's Bay, NSW, Australia	1992
Plate 1	F		14	14	F2	R6	bc1002--bc1054	194.6	36897	280	261	261	3	1: Buellia almeriensis; 2: Buellia frigida; 3: Endocarpon pusillum	1	Buellia ferax	JAE46419	CANB [tba]	Werri Beach, Gerringong, NSW, Australia	2017
Plate 1	G		15	15	F2	R7	bc1002--bc1055	166.7	59064	482	451	451	1	Buellia almeriensis	1	Buellia ferax	JAE46410	CANB [tba]	Plantation Point, Vincentia, NSW, Australia	2017
Plate 1	H		16	16	F2	R8	bc1002--bc1056	117.4	48120	407	390	390	3	1: Buellia almeriensis; 2: Catillaria nigroclavata; 3: Vishniacozyna	1	Buellia cranwelliae	DJB6498	CANB [tba]	Anawhata, West Auckland, North Island, New-Zealand	2014
Plate 1	A	3	17	17	F3	R1	bc1003--bc1049	113.9	27724	230	217	217	2	1: Tetramelas/Buellia; 2: Cryptococcus	1	Buellia xantholeuca	JAE41871	CBG9515060	Saltia Hill, South Flinders Ranges, SA, Australia	1994
Plate 1	B		18	18	F3	R2	bc1003--bc1050	164.6	38616	296	272	272	1	Buellia frigida	1	Buellia suttonensis	AK sn	CANB [tba]	Sutton Salt lake, Otago, South Island, New-Zealand	2016
Plate 1	C		19	19	F3	R3	bc1003--bc1051	115.8	-	-	-	-	-	-	0	Amandinea feraxioides	JAE46403	CANB [tba]	Plantation Point, Vincentia, NSW, Australia	2017
Plate 1	D		20	20	F3	R4	bc1003--bc1052	98.76	29850	234	224	224	1	Buellia almeriensis	1	Buellia cranwelliae	JAE46425	CANB [tba]	Werri Beach, Gerringong, NSW, Australia	2017
Plate 1	E		21	21	F3	R5	bc1003--bc1053	132.6	21810	112	106	106	1	Buellia frigida	1	Buellia suttonensis	JAE46623	CANB [tba]	Woodstock NR, Canberra, ACT, Australia	2018
Plate 1	F		22	22	F3	R6	bc1003--bc1054	119	22896	144	132	132	1	Buellia frigida	1	Buellia suttonensis	JAE46364	CANB914575	Plantation Point, Vincentia, NSW, Australia	2017
Plate 1	G		23	23	F3	R7	bc1003--bc1055	82.7	24968	202	186	186	3	1: Catillaria nigroclavata; 2: uncult. fungus; 3: Buellia frigida	1	Catillaria chalybeia	MBe588	-	L'Ile-d'Yeu, Vendé, France	2018
Plate 1	H		24	24	F3	R8	bc1003--bc1056	126.4	38520	296	278	278	2	1: uncult. fungus; 2: Catillaria nigroclavata	1	Catillaria chalybeia	MBe1002	-	Biarritz, Pyrénées-Atlantiques, France	2018
Plate 1	A	4	25	25	F4	R1	bc1004--bc1049	177	23135	178	171	171	2	1: Catillaria nigroclavata; 2: uncult. fungus	1	Catillaria chalybeia	MBe5142	-	Saint-Helier, Jersey, United Kingdom	2018
Plate 1	B		26	26	F4	R2	bc1004--bc1050	32.1	11397	85	80	80	2	1: Catillaria nigroclavata; 2: uncult. fungus	1	Catillaria chalybeia	MBe5316	-	Théoules-sur-Mer, Alpes-maritimes, France	2010
Plate 1	C		27	27	F4	R3	bc1004--bc1051	69.03	24574	189	175	175	1	Sporotastia testudinea	1	Sporastatia polyspora	CR26942	MARSSJ	Le Garret, Alpes-Maritimes, France	2012
Plate 1	D		28	28	F4	R4	bc1004--bc1052	71.43	20028	150	140	140	2	1: Sporastatia crassulata; 2: Lecidea	1	Sporastatia polyspora	CR26941	MARSSJ	Le Garret, Alpes-Maritimes, France	2012
Plate 1	E		29	29	F4	R5	bc1004--bc1053	89.4	12862	81	72	72	2	1: Sporotastia testudinea; 2: uncult. fungus	1	Sporastatia polyspora	CR26944	MARSSJ	col de la Cayolle, Alpes-Maritimes, France	2012
Plate 1	F		30	30	F4	R6	bc1004--bc1054	96.84	17203	135	124	124	1	Sporastatia crassulata	1	Sporastatia testudinea	CR26940	MARSSJ	Le Garret, Alpes-Maritimes, France	2012
Plate 1	G		31	31	F4	R7	bc1004--bc1055	72.57	14898	109	97	97	1	Leprocaulon quisquiliare/Catillaria	1	Halecania ralfsii	Monnat sn	MARSSJ	Goulien, Finistère, France	2018
Plate 1	H		32	32	F4	R8	bc1004--bc1056	95.43	22728	162	151	151	2	1: uncult. fungus/Letharia; 2: Didymocyrtis cladoniicola	0	Catillaria sp.	PMcC4761	-	Green Cape, Ben Boyd NP, NSW, Australia	2018
Plate 1	A	5	33	33	F5	R1	bc1005--bc1049	1573	-	-	-	-	-	-	0	Catillaria sp.	PMcC4769	-	Green Cape, Ben Boyd NP, NSW, Australia	2018
Plate 1	B		34	34	F5	R2	bc1005--bc1050	370.2	9993	87	83	83	2	1: Amandinea; 2: Leprocaulon/Catillaria	1	Catillaria sp.	PMcC4768	-	Green Cape, Ben Boyd NP, NSW, Australia	2018
Plate 1	C		35	35	F5	R3	bc1005--bc1051	169.7	19453	171	166	166	1	Leprocaulon textum/Catillaria	1	Catillaria sp.	PMcC4757B	-	Pambula Beach, Lions Park, NSW, Australia	2018
Plate 1	D		36	36	F5	R4	bc1005--bc1052	67.42	28312	241	228	228	3	1: Leprocaulon knudsenii/Catillaria; 2: Dictyocatenulata alba; 3: Buellia almeriensis	1	Catillaria sp.	PMcC4771	-	Green Cape, Ben Boyd NP, NSW, Australia	2018
Plate 1	E		37	37	F5	R5	bc1005--bc1053	69.92	15256	123	116	116	2	1: Leprocaulon textum/Catillaria; 2: Buellia/Amandinea	1	Catillaria sp.	PMcC4765	-	Green Cape, Ben Boyd NP, NSW, Australia	2018
Plate 1	F		38	38	F5	R6	bc1005--bc1054	49.71	16205	129	119	119	2	1: Lecidea perlatolica/cancriformis; 2: Trapelia elacista	1	unknown crustose species (Lecideaceae)	JAE46688	CANB [tba]	Shepperds Lookout, Woodstock NR, Canberra, ACT, Australia	2018
Plate 1	G		39	39	F5	R7	bc1005--bc1055	93.49	22164	171	162	162	1	Japewia subaurifera	0	Catillaria sp.	JAE37142	CANB872684	Goonoo State Forest, Dubbo, NSW, Australia	2005
Plate 1	H		40	40	F5	R8	bc1005--bc1056	261.5	6366	62	57	57	2	1: Endocarpon; 2: uncult. fungus	1	Endocarpon pallidulum	Fer10715	ABL	Parque Pampa del Indio, Chaco, Argentina	2013
Plate 1	A	6	41	41	F6	R1	bc1006--bc1049	707.8	3536	28	27	27	1	Endocarpon	1	Endocarpon pallidulum	Fer10914	ABL	Selvas del Rio de Oro, Chaco, Argentina	2013
Plate 1	B		42	42	F6	R2	bc1006--bc1050	140.1	17885	165	155	155	2	1: Endocarpon; 2: Buellia	1	Endocarpon pallidulum	Fer10862	ABL	Presidencia Roca, Chaco, Argentina	2013
Plate 1	C		43	43	F6	R3	bc1006--bc1051	11.43	-	-	-	-	-	-	0	Endocarpon pallidulum	Fer10904	ABL	General J. de San Martin, Chaco, Argentina	2013
Plate 1	D		44	44	F6	R4	bc1006--bc1052	74.79	18812	99	94	94	3	1: Endocarpon; 2: Agonimia; 3: Endocarpon	1	Endocarpon pallidulum	Fer10809	ABL	Parque Pampa del Indio, Chaco, Argentina	2013
Plate 1	E		45	45	F6	R5	bc1006--bc1053	121.8	16649	145	135	135	2	1: Endocarpon; 2: Leprocaulon	1	Endocarpon pallidulum	Fer10698	ABL	Parques Mitre, Corrientes, Argentina	2013
Plate 1	F		46	46	F6	R6	bc1006--bc1054	107.5	23474	197	186	186	1	Endocarpon	1	Endocarpon pusillum	MMC056	UNSW	NSW, Australia	2013
Plate 1	G		47	47	F6	R7	bc1006--bc1055	153.7	20359	174	167	167	1	Endocarpon	1	Endocarpon simplicatum var. bisporum	MMC002	UNSW	NSW, Australia	2013
Plate 1	H		48	48	F6	R8	bc1006--bc1056	235.4	6632	64	59	59	1	Endocarpon	1	Endocarpon simplicatum var. bisporum	MMC001A	UNSW	NSW, Australia	2013
Plate 1	A	7	49	49	F7	R1	bc1007--bc1049	266.1	6531	61	53	53	1	uncult. fungus	1*	Endocarpon simplicatum var. bisporum	MMC001B	UNSW	NSW, Australia	2013
Plate 1	B		50	50	F7	R2	bc1007--bc1050	147.8	23512	181	169	169	1	Peltula	1*	Endocarpon simplicatum var. bisporum	MMC014	UNSW	NSW, Australia	2013
Plate 1	C		51	51	F7	R3	bc1007--bc1051	125.5	26012	194	180	180	3	1: Endocarpon; 2: Collema; 3: uncult. fungus	1	Endocarpon simplicatum var. bisporum	MMC020	UNSW	NSW, Australia	2013
Plate 1	D		52	52	F7	R4	bc1007--bc1052	77.71	26829	234	228	228	1	Endocarpon	1	Endocarpon sp.	MMC021	UNSW	NSW, Australia	2013
Plate 1	E		53	53	F7	R5	bc1007--bc1053	148	32342	280	262	262	2	1: Endocarpon; 2: Physconia grisea	1	Endocarpon simplicatum	MMC027	UNSW	NSW, Australia	2013
Plate 1	F		54	54	F7	R6	bc1007--bc1054	95.9	23035	179	166	166	2	1: Placidium; 2: Bovista	1	Placidum sp.	MMC029	UNSW	NSW, Australia	2013
Plate 1	G		55	55	F7	R7	bc1007--bc1055	89.87	29187	188	178	178	3	1: Nevilleiella; 2: Endocarpon; 3: uncult. fungus	1	Endocarpon simplicatum var. bisporum	MMC032	UNSW	NSW, Australia	2013
Plate 1	H		56	56	F7	R8	bc1007--bc1056	131	28025	211	199	199	1	Endocarpon	1	Endocarpon sp.	MMC061	UNSW	NSW, Australia	2013
Plate 1	A	8	57	57	F8	R1	bc1008--bc1049	233.6	40233	304	282	282	1	Endocarpon	1	Endocarpon pusillum	MMC069	UNSW	NSW, Australia	2013
Plate 1	B		58	58	F8	R2	bc1008--bc1050	171.5	23934	200	192	192	4	1: Trapelia elacista; 2: uncult. fungus; 3: Leptogium furfuraceum; 4: uncult. fungus	1*	Endocarpon simplicatum var. bisporum	MMC089	UNSW	NSW, Australia	2013
Plate 1	C		59	59	F8	R3	bc1008--bc1051	160.3	21007	164	155	155	2	1: Endocarpon; 2: uncult. fungus	1	Endocarpon sp.	MMC088	UNSW	NSW, Australia	2013
Plate 1	D		60	60	F8	R4	bc1008--bc1052	67.53	17410	147	140	140	2	1: Endocarpon; 2: uncult. fungus	1	Endocarpon pusillum	MMC086	UNSW	NSW, Australia	2013
Plate 1	E		61	61	F8	R5	bc1008--bc1053	103.5	21516	127	111	111	1	uncult. fungus	1*	Endocarpon simplicatum var. bisporum	MMC129	UNSW	NSW, Australia	2013
Plate 1	F		62	62	F8	R6	bc1008--bc1054	147.3	20972	157	147	147	2	1: Endocarpon; 2: uncult. fungus	1	Endocarpon simplicatum var. bisporum	MMC041	UNSW	NSW, Australia	2013
Plate 1	G		63	63	F8	R7	bc1008--bc1055	181.3	52654	424	399	399	1	Endocarpon	1	Endocarpon pusillum	MMC141	UNSW	NSW, Australia	2013
Plate 1	H		64	64	F8	R8	bc1008--bc1056	128.4	34922	254	232	232	2	1: uncult. fungus; 2: Endocarpon	1	Endocarpon pusillum	MMC148	UNSW	NSW, Australia	2013
Plate 1	A	9	65	65	F9	R1	bc1009--bc1049	112.6	41623	372	348	348	5	1: uncult. fungus; 2: uncult. fungus; 3: Lecythophora; 4: Endocarpon; 5: uncult. fungus	1	Endocarpon sp.	MMC010	UNSW	NSW, Australia	2013
Plate 1	B		66	66	F9	R2	bc1009--bc1050	172.4	26141	166	160	160	1	Endocarpon	1	Endocarpon sp.	CG1904	BM000980425	Vietnam	2012	tocheck date
Plate 1	C		67	67	F9	R3	bc1009--bc1051	167.2	48418	332	311	311	2	1: Endocarpon; 2: Alpinaria	1	Endocarpon pseudosubnitescens	Stone sn	-	Douglas, WA, USA	2013
Plate 1	D		68	68	F9	R4	bc1009--bc1052	62.76	32695	274	257	257	2	1: Toninia squalida; 2: Chaetomium	1	unknown squamulose species	BMC25692	-	Kunming, Yunnan plateau, China	2000
Plate 1	E		69	69	F9	R5	bc1009--bc1053	86.65	39110	334	317	317	1	Endocarpon	1	Endocarpon adsurgens	BMC20798	-	Pioneer Mountains, Beaverhead, Montana, USA	1993
Plate 1	F		70	70	F9	R6	bc1009--bc1054	40.46	10991	108	102	102	6	1: uncult. fungus; 2: Trichoderma; 3: uncult. fungus; 4: Talaromyces; 5: uncult. fungus; 6: uncult. fungus	1*	Endocarpon	JAE23220	CANB676054	Mt Ulandra, Junee, NSW, Australia	1989
Plate 1	G		71	71	F9	R7	bc1009--bc1055	89.41	34564	299	285	285	1	Endocarpon	1	Endocarpon simplicatum	JAE23221	CANB676047	Mt Ulandra, Junee, NSW, Australia	1989
Plate 1	H		72	72	F9	R8	bc1009--bc1056	263.9	14254	117	110	110	1	Endocarpon	1	Endocarpon helmsianum	HS39580	CBG8805160	Weddin Mountain Range, Grenfell, NSW, Australia	1988
Plate 1	A	10	73	73	F10	R1	bc1010--bc1049	52.68	13607	101	91	91	1	Endocarpon	1	Endocarpon helmsianum	JAE17703	CBG9613608	Weddin Mountain Range, Grenfell, NSW, Australia	1984
Plate 1	B		74	74	F10	R2	bc1010--bc1050	212.1	16450	100	92	92	1	Endocarpon	1	Endocarpon sp.	HS56164	CBG9514668	Ouyen Highway, Murrayville, VIC, Australia	1995
Plate 1	C		75	75	F10	R3	bc1010--bc1051	292.9	27248	194	173	173	1	Endocarpon	1	Endocarpon sp.	JAE41303	CANB873281	Angwin Peak, Porongurups NP, WA, Australia	1994
Plate 1	D		76	76	F10	R4	bc1010--bc1052	58.22	24792	172	162	162	2	1: uncult. fungus; 2: Pezicula	0	Endocarpon sp.	HS31509	CBG9809725	Warranderry State Forest, NSW, Australia	1984
Plate 1	E		77	77	F10	R5	bc1010--bc1053	76.38	37912	285	262	262	2	1: Placidium; 2: uncult. fungus	1*	Endocarpon sp.	KW225	CANB765716	Nymagee, NSW, Australia	1984
Plate 1	F		78	78	F10	R6	bc1010--bc1054	119.3	41393	339	321	321	1	Endocarpon	1	Endocarpon sp.	KW82	CBG8907730	Bobadah, NSW, Australia	1984
Plate 1	G		79	79	F10	R7	bc1010--bc1055	123.7	29866	211	201	201	1	Endocarpon	1	Endocarpon simplicatum	KW86	CBG8907731	Bobadah, NSW, Australia	1984
Plate 1	H		80	80	F10	R8	bc1010--bc1056	176.4	34061	251	231	231	1	Endocarpon	1	Endocarpon rogersii	BSCS719	NSW450727	White Cliffs, NSW, Australia	1994
Plate 1	A	11	81	81	F11	R1	bc1011--bc1049	77.81	17930	153	141	141	4	1: Endocarpon; 2: uncult. fungus; 3: Cladophialophora; 4: Bovista	1	Endocarpon pusillum	BSCS776	NSW450479	Coan Downs, NSW, Australia	1993
Plate 1	B		82	82	F11	R2	bc1011--bc1050	21.12	9162	65	56	43	1	uncult. fungus	1*	Endocarpon pusillum	BSCS1140	NSW450481	Nyngan, NSW, Australia	1993
Plate 1	C		83	83	F11	R3	bc1011--bc1051	118.3	27960	216	203	203	4	1: Collema; 2: Acremonium; 3: Endocarpon; 4: Westerdykella	1	Endocarpon rogersii	BSCS1051	NSW450719	White Cliffs, NSW, Australia	1994
Plate 1	D		84	84	F11	R4	bc1011--bc1052	41.54	35231	304	288	288	4	1: Peltula; 2: Peltula; 3: Lichina; 4: Peltula	1*	Endocarpon cf pallidum	BSCS605	NSW450485	Louth on the Louth, NSW, Australia	1994
Plate 1	E		85	85	F11	R5	bc1011--bc1053	95.85	20481	173	163	163	8	1: Lichina; 2: Placopsis; 3: Endocarpon; 4: Peltula; 5: Endocarpon; 6: uncult. fungus; 7: uncult. fungus; 8: uncult. fungus	1*	Endocarpon simplicatum	BSCS638	NSW450750	Bourke, NSW, Australia	1993
Plate 1	F		86	86	F11	R6	bc1011--bc1054	96.68	35799	304	291	291	3	1: Endocarpon; 2: Donaldinia; 3: Phyllachora	1	Endocarpon rogersii	BSCS594	NSW450729	Broken Hill, NSW, Australia	1994
Plate 1	G		87	87	F11	R7	bc1011--bc1055	422.3	3514	25	22	22	1	Spizellomyces dolichospermus	1*	Endocarpon simplicatum	BSCS988	NSW450759	Yathong NR, Coan Downs, NSW, Australia	1993
Plate 1	H		88	88	F11	R8	bc1011--bc1056	494.4	-	-	-	-	-	-	0	Endocarpon simplicatum	BSCS654	NSW450739	Yathong, NSW, Australia	1994
Plate 1	A	12	89	89	F12	R1	bc1012--bc1049	195.3	10331	76	65	65	1	Tulostoma striatum	1*	Endocarpon pusillum	BSCS697	NSW450462	Nyngan, NSW, Australia	1993
Plate 1	B		90	90	F12	R2	bc1012--bc1050	94.01	28658	231	213	213	1	uncult. fungus	1*	Endocarpon pusillum	BSCS954	NSW450454	Moularein, SW plains, NSW, Australia	1993
Plate 1	C		91	91	F12	R3	bc1012--bc1051	157.5	26867	199	183	183	1	Endocarpon	1	Endocarpon pusillum	BSCS906	NSW450477	Paradise Experimental Area, SW Plains, NSW, Australia	1993
Plate 1	D		92	92	F12	R4	bc1012--bc1052	210.9	7073	69	66	66	1	Lecania aipospila	1*	Endocarpon simplicatum	BSCS941	NSW450764	Cobar, NW Plains, NSW, Australia	1993
Plate 1	E		93	93	F12	R5	bc1012--bc1053	161.5	27331	190	178	178	2	1: Endocarpon; 2: Placopsis elixii	1	Endocarpon simplicatum	BSCS644	NSW450740	Gilgunnia, SW Plains, NSW, Australia	1994
Plate 1	F		94	94	F12	R6	bc1012--bc1054	62.67	43931	425	407	407	3	1: Peltula; 2: Peltula; 3: Endocarpon	1	Endocarpon simplicatum	BSCS636	NSW450748	Bourke, NW Plains, NSw, Australia	1993
Plate 1	G		95	95	F12	R7	bc1012--bc1055	176.2	20912	153	146	146	2	1: Endocarpon; 2: Arrhenia velutipes	1	Endocarpon rogersii	BSCS570	NSW450722	Ivanhoe, S Far W Plains, NSW, Australia	1994
Plate 1	H		96	96	F12	R8	bc1012--bc1056	72.65	25147	200	180	180	2	1: Claussenomyces olivaceus; 2: Endocarpon	1	Endocarpon simplicatum var. bisporum	BSCS912	NSW450746	Sandy Creek, Cobar, SW Plains, NSW, Australia	1993
Plate 2	A	1	1	97	F13	R17	bc1013--bc1065	132	13431	98	93	93	2	1: Hyphodiscus; 2: Endocarpon	1	Endocarpon helmsianum	JA Elix 6070	CBG9611454	Gudgenby River Gorge, ACT, Australia	1979
Plate 2	B		2	98	F13	R18	bc1013--bc1066	79.19	17808	149	140	140	1	Endocarpon	1	Endocarpon helmsianum	JA Elix 6094	CBG9611455	Gudgenby River Gorge, ACT, Australia	1979
Plate 2	C		3	99	F13	R19	bc1013--bc1067	139.9	30619	262	249	249	1	Endocarpon	1	Endocarpon helmsianum	HT Lumbsch 5626	CBG9011108	Gudgenby River Gorge, ACT, Australia	1987
Plate 2	D		4	100	F13	R20	bc1013--bc1068	152.1	35988	296	278	278	2	1: Endocarpon; 2: uncult. fungus	1	Endocarpon helmsianum	JA Elix 8874	CBG9611451	Koorawatha, NSW, Australia	1980
Plate 2	E		5	101	F13	R21	bc1013--bc1069	194.6	50983	440	412	412	1	Endocarpon	1	Endocarpon macrosporum	JA Elix 40889	CBG9604599	Monadnocks NR, WA, Australia	1994
Plate 2	F		6	102	F13	R22	bc1013--bc1070	103.4	31094	240	228	228	2	1: Placidium; 2: Endocarpon	1	Endocarpon pallidum	JA Elix 22710	CBG9613611	Careys Cave, NSW, Australia	1988
Plate 2	G		7	103	F13	R23	bc1013--bc1071	136.2	25548	215	199	199	6	1: Phialocephala; 2: uncult. fungus; 3: uncult. fungus; 4: Endocarpon; 5: Mycenastrum; 6: Phlyctema	1	Endocarpon pusillum	JA Elix 749	CBG9611453	Uriarra Crossing, ACT, Australia	1975
Plate 2	H		8	104	F13	R24	bc1013--bc1072	146.4	27580	188	179	179	3	1: Endocarpon; 2: uncult. fungus; 3: Pisolithus	1	Endocarpon pusillum	H Streimann 51972	CBG9309885	Latham, ACT, Australia	1993
Plate 2	A	2	9	105	F14	R17	bc1014--bc1065	150.5	17619	117	101	101	3	1: Pyricularia/Aspiciliella; 2: Malassezia; 3: Pyricularia/Aspiciliella	1*	Endocarpon pusillum	JA Curnow 1849	CBG8900875	Weddin SF, NSW, Australia	1988
Plate 2	B		10	106	F14	R18	bc1014--bc1066	136.1	14653	102	99	99	1	Collema	1*	Endocarpon pusillum	JA Elix 3661	CBG9611439	Balranald, NSW, Australia	1977
Plate 2	C		11	107	F14	R19	bc1014--bc1067	158	47223	364	346	346	1	Endocarpon	1	Endocarpon pusillum	JA Elix 4119	CBG9611441	Balranald, NSW, Australia	1977
Plate 2	D		12	108	F14	R20	bc1014--bc1068	205.2	32559	225	212	212	1	Endocarpon	1	Endocarpon pusillum	C Gueidan 2342	CANB875069	Scottsdale R, NSW, Australia	2014
Plate 2	E		13	109	F14	R21	bc1014--bc1069	232.6	39847	344	322	322	2	1: Endocarpon; 2: Sphaerobolus stellatus	1	Endocarpon pusillum	C Gueidan 2343	CANB875070	Scottsdale R, NSW, Australia	2014
Plate 2	F		14	110	F14	R22	bc1014--bc1070	215.5	27405	226	209	209	1	Endocarpon	1	Endocarpon pusillum	C Gueidan 2346	CANB875063	Scottsdale R, NSW, Australia	2014
Plate 2	G		15	111	F14	R23	bc1014--bc1071	200	28706	140	130	130	2	1: Endocarpon; 2: Endocarpon	1	Endocarpon pusillum	C Gueidan 2347	CANB875065	Scottsdale R, NSW, Australia	2014
Plate 2	H		16	112	F14	R24	bc1014--bc1072	171.2	23327	181	164	164	3	1: Endocarpon; 2: uncult. fungus; 3: uncult. fungus	1	Endocarpon pusillum	C Gueidan 2348	CANB875064	Scottsdale R, NSW, Australia	2014
Plate 2	A	3	17	113	F15	R17	bc1015--bc1065	190.8	26307	196	190	190	2	1: Endocarpon; 2: uncult. fungus	1	Endocarpon pusillum	C Gueidan 2350	CANB875071	Scottsdale R, NSW, Australia	2014
Plate 2	B		18	114	F15	R18	bc1015--bc1066	113.8	38450	326	310	310	1	Endocarpon	1	Endocarpon pusillum	K Hynson 6	CANB770703	Canbelego, NSW, Australia	1984
Plate 2	C		19	115	F15	R19	bc1015--bc1067	109.3	39020	332	315	315	1	Endocarpon	1	Endocarpon pusillum	K Hynson 64A	CANB770704	Nymagee, NSW, Australia	1984
Plate 2	D		20	116	F15	R20	bc1015--bc1068	180.8	56527	479	459	459	1	Endocarpon	1	Endocarpon pusillum	K Hynson 148A	CANB626057	Bobadah, NSW, Australia	1984
Plate 2	E		21	117	F15	R21	bc1015--bc1069	198.8	47244	392	375	375	1	Endocarpon	1	Endocarpon pusillum	K Hynson 155D	CANB626065	Nullogoola, NSW, Australia	1984
Plate 2	F		22	118	F15	R22	bc1015--bc1070	138.3	43384	372	353	353	2	1: Endocarpon: 2: Sclerophora	1	Endocarpon pusillum	K Hynson 192B	CANB866646	Taringo Downs, NSW, Australia	1984
Plate 2	G		23	119	F15	R23	bc1015--bc1071	156.3	24901	213	204	204	2	1: Endocarpon; 2: uncult. fungus	1	Endocarpon pusillum	K Hynson 199C	CANB866685	Nymagee, NSW, Australia	1984
Plate 2	H		24	120	F15	R24	bc1015--bc1072	143.2	45458	357	345	345	1	Placidium	1*	Endocarpon pusillum	K Hynson 253	CBG9011110	Nymagee, NSW, Australia	1984
Plate 2	A	4	25	121	F16	R17	bc1016--bc1065	160.4	25239	207	197	197	4	1: Peltula; 2: Placidium; 3: Peltula; 4: Pseudorotium	1*	Endocarpon pusillum	RW Purdie 2903	CBG8603032	Louth, NSW, Australia	1986
Plate 2	B		26	122	F16	R18	bc1016--bc1066	119.2	34497	258	243	243	1	Endocarpon	1	Endocarpon pusillum	H Streimann 45100	CBG9011273	Abercrombie Caves, NSW, Australia	1990
Plate 2	C		27	123	F16	R19	bc1016--bc1067	123.3	31657	259	249	249	2	1: Endocarpon: 2: Sclerophora	1	Endocarpon pusillum	JA Elix 20654	CBG9611480	Mt Isa, Qld, Australia	1986
Plate 2	D		28	124	F16	R20	bc1016--bc1068	156.9	24302	205	187	187	4	1: Endocarpon: 2: Placynthium/Lecanora; 3: uncult. fungus; 4: Endocarpon	1	Endocarpon pusillum	JA Elix 2218	CBG9611465	Ridley NP, SA, Australia	1976
Plate 2	E		29	125	F16	R21	bc1016--bc1069	177.5	26144	217	197	197	2	1: Endocarpon; 2: uncult. fungus	1	Endocarpon pusillum	JA Elix 3723b	CBG9611460	Ardrossan, SA, Australia	1977
Plate 2	F		30	126	F16	R22	bc1016--bc1070	130.8	31997	263	250	250	3	1: Endocarpon; 2: uncult. fungus; 3: Leptosphaerulina	1	Endocarpon pusillum	JA Elix 8762	CBG9611469	Sedan, SA, Australia	1980
Plate 2	G		31	127	F16	R23	bc1016--bc1071	132.5	30312	229	219	219	3	1: Endocarpon; 2: Placidium; 3: Peltula	1	Endocarpon pusillum	D McVean 6624	CBG8907733	Koonalda, SA, Australia	1966
Plate 2	H		32	128	F16	R24	bc1016--bc1072	142.4	21067	178	165	165	1	Endocarpon	1	Endocarpon pusillum	JA Elix 3676	CBG9611475	Manangatang, VIC, Australia	1977
Plate 2	A	5	33	129	F17	R17	bc1017--bc1065	153	2560	24	21	21	1	Endocarpon	1	Endocarpon pusillum	WH Ewers 1657	CANB772106	Spring Creek, VIC, Australia	1987
Plate 2	B		34	130	F17	R18	bc1017--bc1066	182.8	4366	40	38	38	1	Endocarpon	1	Endocarpon simplicatum var. bisporum	JA Elix 4581	CBG9611445	Baragoot Pt, NSW, Australia	1978
Plate 2	C		35	131	F17	R19	bc1017--bc1067	29.32	18727	179	170	170	4	1: Toninia squalida; 2: Endocarpon; 3: uncult. fungus; 4: Thelebolus	1	Endocarpon simplicatum var. bisporum	JA Elix 4821	CBG9611447	Grenfell, NSW, Australia	1978
Plate 2	D		36	132	F17	R20	bc1017--bc1068	49.01	10545	83	76	76	3	1: uncult. fungus; 2: Psora; 3: Clavascidium	1*	Endocarpon simplicatum var. bisporum	K Hynson 66A	CBG8907728	Nymagee, NSW, Australia	1984
Plate 2	E		37	133	F17	R21	bc1017--bc1069	75.24	11669	90	85	85	1	Pseudoarthrographis	1*	Endocarpon simplicatum var. bisporum	H Streimann 6146	CBG7902563	Bungonia Creek, NSW, Australia	1978
Plate 2	F		38	134	F17	R22	bc1017--bc1070	61.34	33177	310	289	289	3	1: Endocarpon; 2: uncult. fungus; 3: Placopsis elixii	1	Endocarpon simplicatum var. bisporum	D Verdon 3631	CBG7808569	Suggan Buggan, VIC, Australia	1978
Plate 2	G		39	135	F17	R23	bc1017--bc1071	50.67	16760	129	118	118	1	Toninia squalida	1*	Endocarpon simplicatum var. simplicatum	C Gueidan 2349	CANB875067	Scottsdale R, NSW, Australia	2014
Plate 2	H		40	136	F17	R24	bc1017--bc1072	67.3	37418	295	281	281	1	Bibbya ruginosa	1*	Endocarpon simplicatum var. simplicatum	RJ Cranfield 25624	CANB878813	Karomin Hill, WA, Australia	2011
Plate 2	A	6	41	137	F18	R17	bc1018--bc1065	61.35	20378	141	130	130	2	1: Endocarpon; 2: uncult. fungus	1	Endocarpon simplicatum var. simplicatum	J Johnston 2686	CANB884648	Gudgenby River Gorge, ACT, Australia	1989
Plate 2	B		42	138	F18	R18	bc1018--bc1066	85.95	25156	161	153	153	1	Endocarpon	1	Endocarpon simplicatum var. simplicatum	DJ Eldridge MC1	CANB892089	Mallee Cliffs NP, NSW, Australia	2014
Plate 2	C		43	139	F18	R19	bc1018--bc1067	153.4	28263	243	232	232	1	Endocarpon	1	Endocarpon simplicatum	JA Curnow 1571	CBG8705005	Willandra NP, NSW, Australia	1987
Plate 2	D		44	140	F18	R20	bc1018--bc1068	97.65	32288	237	217	217	2	1: Endocarpon; 2: Placopsis elixii	1	Endocarpon simplicatum	JA Elix 2144	CBG9611464	Hallett Cove, SA, Australia	1976
Plate 2	E		45	141	F18	R21	bc1018--bc1069	78.77	21038	183	178	178	2	1: Hyperphyscia; 2: uncult. fungus	1*	Endocarpon simplicatum	JA Elix 4584	CBG9611446	Baragoot Pt, NSW, Australia	1978
Plate 2	F		46	142	F18	R22	bc1018--bc1070	92.11	35433	308	289	289	2	1: Endocarpon; 2: uncult. fungus	1	Endocarpon simplicatum	JA Elix 4895	CBG9611448	Balranald, NSW, Australia	1978
Plate 2	G		47	143	F18	R23	bc1018--bc1071	95.32	22828	161	147	147	2	1: uncult. fungus; 2: Endocarpon	1	Endocarpon simplicatum	JA Elix 8822	CBG9611450	Kangarooby SF, NSW, Australia	1980
Plate 2	H		48	144	F18	R24	bc1018--bc1072	153.5	23353	168	157	157	2	1: Endocarpon; 2: uncult. fungus	1	Endocarpon simplicatum	HT Lumbsch 8971h	CANB770706	Mt Darling R, NSW, Australia	1991
Plate 2	A	7	49	145	F19	R17	bc1019--bc1065	131.3	30834	271	253	253	2	1: Endocarpon; 2: Lecanora/Lecidea	1	Endocarpon simplicatum	JA Elix 9463	CBG9611474	Tungkillo, SA, Australia	1981
Plate 2	B		50	146	F19	R18	bc1019--bc1066	125.1	33246	246	230	230	2	1: Endocarpon; 2: uncult. fungus	1	Endocarpon simplicatum	JA Elix 2891	CBG9611463	Eden Valley, SA, Australia	1977
Plate 2	C		51	147	F19	R19	bc1019--bc1067	90.32	36385	313	291	291	3	1: Endocarpon; 2: uncult. fungus; 3: Alternaria	1	Endocarpon simplicatum	JA Elix 3860b	CBG9611461	Springton, SA, Australia	1977
Plate 2	D		52	148	F19	R20	bc1019--bc1068	143	47463	460	435	435	1	Endocarpon	1	Endocarpon simplicatum	JA Elix 4195	CBG9611442	Marne River, SA, Australia	1977
Plate 2	E		53	149	F19	R21	bc1019--bc1069	139.2	35922	279	254	254	2	1: Endocarpon: 2: Psora decipiens	1	Endocarpon simplicatum	JA Elix 41815	CBG9511460	Cleve, SA, Australia	1994
Plate 2	F		54	150	F19	R22	bc1019--bc1070	107	28926	244	231	231	1	Endocarpon	1	Endocarpon simplicatum	JA Elix 3883	CBG9611462	Eden Valley, SA, Australia	1977
Plate 2	G		55	151	F19	R23	bc1019--bc1071	138.6	40685	296	278	278	1	Endocarpon	1	Endocarpon simplicatum	JA Elix 9249	CBG9611471	Angaston, SA, Australia	1981
Plate 2	H		56	152	F19	R24	bc1019--bc1072	153.8	49050	412	387	387	1	Endocarpon	1	Endocarpon simplicatum	HT Lumbsch 5665l	CBG8907732	Long Forest R, VIC, Australia	1987
Plate 2	A	8	57	153	F20	R17	bc1020--bc1065	398.2	6939	45	42	42	1	Endocarpon	1	Endocarpon sp.	JA Elix 46671	CANB908074	Mugga Mugga NR, ACT, Australia	2017
Plate 2	B		58	154	F20	R18	bc1020--bc1066	151	21469	166	160	160	1	Endocarpon	1	Endocarpon sp.	H Streimann 51974	CBG9309887	Latham, ACT, Australia	1993
Plate 2	C		59	155	F20	R19	bc1020--bc1067	159.4	24692	202	191	191	3	1: Placidium; 2: Endocarpon; 3: Toninia squalida	1	Endocarpon sp.	J Johnston 2685	CANB767860.1	Gudgenby River Gorge, ACT, Australia	1989
Plate 2	D		60	156	F20	R20	bc1020--bc1068	146.8	36922	318	304	304	1	Placidium	1*	Endocarpon sp.	J Johnston 2685	CANB767860.2	Gudgenby River Gorge, ACT, Australia	1989
Plate 2	E		61	157	F20	R21	bc1020--bc1069	139.5	33267	272	255	255	3	1: Endocarpon; 2: Herpotrichiella; 3: uncult. fungus	1	Endocarpon sp.	JA Elix 1469	CBG9611435	Numeralla Rd, NSW, Australia	1976
Plate 2	F		62	158	F20	R22	bc1020--bc1070	113.3	38687	338	308	308	3	1: Endocarpon; 2: Rolfidium; 3: Placopsis elixii	1	Endocarpon sp.	JA Elix 35948	CBG9616481	Newell Hwy, NSW, Australia	1993
Plate 2	G		63	159	F20	R23	bc1020--bc1071	137	38530	318	295	295	1	Clavascidium	1*	Endocarpon sp.	K Hynson 132E	CANB769664	Lachlan Downs, NSW, Australia	1984
Plate 2	H		64	160	F20	R24	bc1020--bc1072	478.4	10809	80	79	79	1	Endocarpon	1	Endocarpon sp.	K Hynson 133A	CANB770707	Lachlan Downs, NSW, Australia	1984
Plate 2	A	9	65	161	F21	R17	bc1021--bc1065	35.55	4830	40	38	38	1	Endocarpon	1	Endocarpon sp.	K Hynson 151B	CANB866101	Nullogoola, NSW, Australia	1984
Plate 2	B		66	162	F21	R18	bc1021--bc1066	74.13	13739	97	94	94	1	Clavascidium	1*	Endocarpon sp.	K Hynson 160F	CANB866118	Cobar, NSW, Australia	1984
Plate 2	C		67	163	F21	R19	bc1021--bc1067	81.49	17579	129	121	121	2	1: Endocarpon; 2: uncult. fungus	1	Endocarpon sp.	K Hynson 161D	CANB866123	Cobar, NSW, Australia	1984
Plate 2	D		68	164	F21	R20	bc1021--bc1068	93.73	13081	110	104	104	1	Endocarpon	1	Endocarpon sp.	K Hynson 163E	CANB866130	Cobar, NSW, Australia	1984
Plate 2	E		69	165	F21	R21	bc1021--bc1069	74.5	13131	114	108	108	1	Endocarpon	1	Endocarpon sp.	K Hynson 166B	CANB866142	Lachlan Downs, NSW, Australia	1984
Plate 2	F		70	166	F21	R22	bc1021--bc1070	76.29	14720	114	108	108	1	Endocarpon	1	Endocarpon sp.	K Hynson 167D	CANB866146	Lachlan Downs, NSW, Australia	1984
Plate 2	G		71	167	F21	R23	bc1021--bc1071	124.7	16433	142	134	134	1	Endocarpon	1	Endocarpon sp.	K Hynson 171B	CANB866149	Lachlan Downs, NSW, Australia	1984
Plate 2	H		72	168	F21	R24	bc1021--bc1072	151.4	23646	211	204	204	1	Endocarpon	1	Endocarpon sp.	K Hynson 178E	CANB866179	Lachlan Downs, NSW, Australia	1984
Plate 2	A	10	73	169	F22	R17	bc1022--bc1065	66.01	15448	125	115	115	3	1: Trapelia; 2: Peltula; 3; Peltula	1*	Endocarpon sp.	RW Purdie 10682B	CANB892591	Simpson Desert, QLD, Australia	2016
Plate 2	B		74	170	F22	R18	bc1022--bc1066	49.75	22677	177	166	166	2	1: Endocarpon; 2: uncult. fungus	1	Endocarpon sp.	JA Elix 26089	CANB611680	Mt Arapiles, VIC, Australia	1990
Plate 2	C		75	171	F22	R19	bc1022--bc1067	32.46	39338	294	278	278	1	Lecidea perlatolica	0	Endocarpon sp.	H Streimann 59118	CBG9802789	Mt Korong, VIC, Australia	1996
Plate 2	D		76	172	F22	R20	bc1022--bc1068	76.87	38283	328	318	318	1	Endocarpon	1	Endocarpon sp.	H Streimann 59298	CBG9802970	Mt Edbert, VIC, Australia	1996
Plate 2	E		77	173	F22	R21	bc1022--bc1069	73.4	40094	280	260	260	2	1: Endocarpon; 2: Endocarpon	1	Endocarpon sp.	H Streimann 59334	CBG9803007	Mt Edbert, VIC, Australia	1996
Plate 2	F		78	174	F22	R22	bc1022--bc1070	55.39	48430	411	386	386	1	Placidium	1*	Endocarpon sp.	H Streimann 59352	CBG9803025	Mt Kerang, VIC, Australia	1996
Plate 2	G		79	175	F22	R23	bc1022--bc1071	60.9	29956	248	230	230	1	Placidium	1*	Endocarpon sp.	JA Curnow WA155a	CANB879928	Red Bluff, WA, Australia	2004
Plate 2	H		80	176	F22	R24	bc1022--bc1072	69.03	33124	264	249	249	1	Peltula	1*	Endocarpon sp.	JA Elix 27905	CANB676049	Durack River, WA, Australia	1991
Plate 2	A	11	81	177	F23	R17	bc1023--bc1065	288.9	18971	163	151	151	1	Endocarpon	1	Endocarpon sp.	JA Elix 41369	CANB676050.1	Porongurups Ra., WA, Australia	1994
Plate 2	B		82	178	F23	R18	bc1023--bc1066	120.4	47317	422	400	400	1	Endocarpon	1	Endocarpon sp.	JA Elix 41369	CANB676050.2	Porongurups Ra., WA, Australia	1994
Plate 2	C		83	179	F23	R19	bc1023--bc1067	110.4	31372	295	278	278	2	1: uncult. fungus; 2: Endocarpon	1	Endocarpon sp.	JA Elix 41385	CBG9504429	Mt Clarence, WA, Australia	1994
Plate 2	D		84	180	F23	R20	bc1023--bc1068	107.3	40072	324	307	307	2	1: Endocarpon; 2: uncult. fungus	1	Endocarpon sp.	JA Elix 41662	CBG9509769	Eyre Hwy, WA, Australia	1994
Plate 2	E		85	181	F23	R21	bc1023--bc1069	105.9	47446	460	432	432	1	Heteroplacidium	1*	Endocarpon sp.	H Streimann 39363	CBG8804726	King Leopold Ra., WA, Australia	1988
Plate 2	F		86	182	F23	R22	bc1023--bc1070	103	25249	209	182	182	3	1: uncult. fungus; 2: Porpinidia tumidula; 3: Australiaena streimannii	0	Endocarpon sp.	H Streimann 48368	CBG9108415	Kununurra, WA, Australia	1991
Plate 2	G		87	183	F23	R23	bc1023--bc1071	111.8	51570	449	418	418	1	Heteroplacidium	1*	Endocarpon sp.	H Streimann 39463	CBG8804826	Cockburn Ra., WA, Australia	1988
Plate 2	H		88	184	F23	R24	bc1023--bc1072	150.3	-	-	-	-	-	-	0	Endocarpon sp.	JA Elix 31356	CANB657786	Burra, SA, Australia	2003
Plate 2	A	12	89	185	F24	R17	bc1024--bc1065	185.2	7112	63	55	55	3	1: Endocarpon; 2: uncult. fungus; 3: Verrucaria	1	Endocarpon sp.	JA Elix 41675	CBG9509782	Eyre Hwy, SA, Australia	1994
Plate 2	B		90	186	F24	R18	bc1024--bc1066	62.07	30665	262	249	249	1	Endocarpon	1	Endocarpon sp.	JA Elix 41709	CBG9510079	Mt Hope, SA, Australia	1994
Plate 2	C		91	187	F24	R19	bc1024--bc1067	104.3	29419	244	234	234	1	Endocarpon	1	Endocarpon sp.	JA Elix 44248	CANB793811	Tepko, SA, Australia	2010
Plate 2	D		92	188	F24	R20	bc1024--bc1068	67.46	15648	120	113	113	1	Endocarpon	1	Endocarpon sp.	H Streimann 54612	CBG9505873	Eyre Hwy, SA, Australia	1994
Plate 2	E		93	189	F24	R21	bc1024--bc1069	64.7	28907	243	232	232	2	1: Endocarpon; 2: uncult. fungus	1	Endocarpon sp.	JA Elix 34871	CBG9608783	Callide Ra., QLD, Australia	1993
Plate 2	F		94	190	F24	R22	bc1024--bc1070	63.91	47228	350	334	334	1	Endocarpon	1	Endocarpon sp.	JA Elix 34843	CBG9608446	Callide Ra., QLD, Australia	1993
Plate 2	G		95	191	F24	R23	bc1024--bc1071	110.1	43579	374	342	342	2	1: Endocarpon; 2: Peltula	1	Endocarpon sp.	JA Elix 33998	CBG9602877	Carnarvon Gorge, QLD, Australia	1993
Plate 2	H		96	192	F24	R24	bc1024--bc1072	74.73	54821	420	394	394	2	1: Placidium; 2: Endocarpon	1	Endocarpon sp.	JA Elix 35418	CBG9614021	Tarrom-Cracow, QLD, Australia	1993
Plate 3	A	1	1	193	F1	R9	bc1001--bc1057	65.85	24597	212	201	201	1	Naohidea sebacea	1*	Parmotrema austrocetratum	JAE30406	CANB759689	Morton National Park, NSW, Australia	2000
Plate 3	B		2	194	F1	R10	bc1001--bc1058	47.49	17317	164	146	146	2	1: Naohidea sebacea; 2: Coprinus	1*	Parmotrema austrocetratum	SHJJL648	CANB681552	Mont Dromedary, NSW, Australia	1998
Plate 3	C		3	195	F1	R11	bc1001--bc1059	55.19	43337	381	357	357	5	1: Ophiocordyceps sessilis; 2: uncult. fungus; 3: Parmotrema cetratum; 4: uncult. fungus; 5: uncult. fungus	1	Parmotrema austrocetratum	JAE42242	CBG9703723	Lord Howe Island, NSW, Australia	1995
Plate 3	D		4	196	F1	R12	bc1001--bc1060	37.7	26069	245	234	234	4	1: Tulostoma striatum; 2: uncult. fungus; 3: Psilolechia/Bapalmuia/Lecidella; 4: Chromocyphella sp.	1*	Parmotrema austrocetratum	HS60619	CBG9906655	Mt Hyland Nature Reserve, NSW, Australia	1998
Plate 3	E		5	197	F1	R13	bc1001--bc1061	81.14	48743	357	333	333	2	1: Toxicocladosporium strelitziae; 2: uncult. fungus	1*	Parmotrema cetrarum	JW3949	CANB759708	Flinders Island, TAS, Australia	2003
Plate 3	F		6	198	F1	R14	bc1001--bc1062	71.98	25166	207	193	193	3	1: Parmotrema subcaperatum; 2: Trichoderma; 3: Preussia	1	Parmotrema cetrarum	JW4520	CANB763298	Flinders Island, TAS, Australia	2006
Plate 3	G		7	199	F1	R15	bc1001--bc1063	44.81	110952	978	910	910	10	1: Malassezia; 2: Microcera; 3: uncult. fungus; 4: Agaricus; 5: Parmotrema subcaperatum; 6: uncult. fungus; 7: uncult. fungus; 8: uncult. fungus; 9: Cyphellostereum; 10: Coniochaeta	1	Parmotrema cetrarum	JAE41187	CANB759707	Mt Chudalup, WA, Australia	1994
Plate 3	H		8	200	F1	R16	bc1001--bc1064	70.38	148272	1368	1274	1274	21	1: uncult. fungus; 2: Fusarium; 3: Endocarpon; 4: uncult. fungus; 5: Paraphaeosphaeria; 6: Phyllopsora; 7: Setophoma; 8: uncult. fungus; 9: uncult. fungus; 10: Mortierella; 11: uncult. fungus; 12: uncult. fungus; 13: Anthostomella; 14: Fusicolla; 15: Rinodina; 16: Chaetomium; 17: uncult. fungus; 18: Mortierella; 19: uncult. fungus; 20: Hyperphyscia; 21: Humicola	1*	Parmotrema cetrarum	JAE42505	CBG9705657	Lord Howe Island, NSW, Australia	1995
Plate 3	A	2	9	201	F2	R9	bc1002--bc1057	263.2	12837	108	102	102	2	1: Rhinocladiella; 2: Parmotrema subcaperatum	1	Parmotrema crinitum	JAE30330	CANB758255	Batemans Bay, NSW, Australia	1999
Plate 3	B		10	202	F2	R10	bc1002--bc1058	164.5	19861	161	147	147	1	uncult. fungus	1*	Parmotrema crinitum	JAE42647	CANB765511	Burrewarra Point, NSW, Australia	1998
Plate 3	C		11	203	F2	R11	bc1002--bc1059	127.1	34045	295	274	274	2	1: uncult. fungus; 2: Cyphobasidiales	0	Parmotrema crinitum	JAE45652	CANB812385	Cullendulla Creek Nature Reserve, NSW, Australia	2008
Plate 3	D		12	204	F2	R12	bc1002--bc1060	153.2	64857	487	454	454	2	1: Parmotrema madagascariaceum; 2: uncult. fungus	1	Parmotrema crinitum	SHJJL1181	CANB767438	Batemans Bay, NSW, Australia	1999
Plate 3	E		13	205	F2	R13	bc1002--bc1061	69.73	54854	449	417	416	10	1: Acarospora; 2: Gelasinospora; 3: Argopsis; 4: uncult. fungus; 5: uncult. fungus: 6: Saccharata; 7: uncult. fungus; 8: uncult. fungus; 9: uncult. fungus; 10: Acarospora	1*	Parmotrema cristiferum	SHJJL1198	CANB767455	Nelligen, NSW, Australia	1998
Plate 3	F		14	206	F2	R14	bc1002--bc1062	136.3	23689	176	160	160	1	Filobasidium magnum	1*	Parmotrema cristiferum	JAE37431	CANB757647	Tully River Falls, QLD, Australia	2006
Plate 3	G		15	207	F2	R15	bc1002--bc1063	239.9	-	-	-	-	-	-	0	Parmotrema cristiferum	JAE38660	CANB767702	Bunya Mountains State Forest, QLD, Australia	2005
Plate 3	H		16	208	F2	R16	bc1002--bc1064	97.82	84996	600	560	560	4	1: Heterodermia; 2: uncult. fungus; 3: Corticium; 4: uncult. fungus	1*	Parmotrema cristiferum	HS64946	CANB609198	Kennedy, QLD, Australia	1999
Plate 3	A	3	17	209	F3	R9	bc1003--bc1057	41.46	7272	68	65	65	1	Placidium	1*	Parmotrema dilatatum	HS56723	CBG9518767	Leo Creek Mine, QLD, Australia	1995
Plate 3	B		18	210	F3	R10	bc1003--bc1058	37.64	15323	138	124	124	3	1: Sordaria; 2: Talaromyces; 3: Endocarpon	0	Parmotrema dilatatum	HTL5418c	CANB879436	Cook District, QLD, Australia	1987
Plate 3	C		19	211	F3	R11	bc1003--bc1059	93.97	40814	369	337	337	9	1: Endomelanconiopsis; 2: uncult. fungus; 3: uncult. fungus; 4: Nigrospora; 5: Endocarpon; 6: Ganoderma; 7: Panaeolus; 8: Thelonectria; 9: Nectria	0	Parmotrema gardneri	JAE36885	CANB798892	Mossman, QLD, Australia	2006
Plate 3	D		20	212	F3	R12	bc1003--bc1060	98.22	37997	315	289	289	1	Endomelanconiopsis	1*	Parmotrema gardneri	JAE37798	CANB762804	Edmund Kennedy National Park, QLD, Australia	2006
Plate 3	E		21	213	F3	R13	bc1003--bc1061	50.49	30918	262	243	243	4	1: Endocarpon; 2: uncult. fungus; 3: Coniochaeta; 4: Endocarpon	0	Parmotrema gardneri	JAE34809	CBG9608412	Pine Mountain State Forest, QLD, Australia	1993
Plate 3	F		22	214	F3	R14	bc1003--bc1062	77.7	24993	208	189	189	3	1: pododpora; 2: uncult. fungus; 3: Rhodosporidiobolus	1*	Parmotrema gardneri	JAE34818	CBG9608421	Pine Mountain State Forest, QLD, Australia	1993
Plate 3	G		23	215	F3	R15	bc1003--bc1063	25.93	-	-	-	-	-	-	0	Parmotrema grayanum	PIF25352	CANB793720	Wide Bay district, QLD, Australia	2000
Plate 3	H		24	216	F3	R16	bc1003--bc1064	122	68705	587	537	537	4	1: Parmotrema tinctorum; 2: uncult. fungus; 3: Pyrenochaeta; 4: uncult. fungus	1	Parmotrema grayanum	JAE31669	CANB757709	Mount Brown, WA, Australia	2004
Plate 3	A	4	25	217	F4	R9	bc1004--bc1057	120.2	39805	286	267	267	2	1: Didymocyrtis cladoniicola; 2: Morteriella	0	Parmotrema haitense	JAE36470	CANB 797523	Dangars Gorge, NSW, Australia	2005
Plate 3	B		26	218	F4	R10	bc1004--bc1058	73.79	10153	71	67	67	1	Vuilleminia erastii	1*	Parmotrema haitense	JAE37050	CANB797515	Mann River Nature Reserve, NSW, Australia	2005
Plate 3	C		27	219	F4	R11	bc1004--bc1059	89.86	34516	210	195	195	3	1: Gallerina; 2: Gallerina; 3: Gallerina	1*	Parmotrema haitense	JAE37057	CANB797514	Mann River Nature Reserve, NSW, Australia	2005
Plate 3	D		28	220	F4	R12	bc1004--bc1060	60.37	14891	105	96	95	1	uncult. fungus Cyphobasidiales	1*	Parmotrema haitense	JAE42642	CANB813283	Paddy River, ACT, Australia	1997
Plate 3	E		29	221	F4	R13	bc1004--bc1061	31.88	12375	76	68	63	1	uncult. fungus	0	Parmotrema mellisii	JAE30569	CANB758376	Blue Mountains, NSW, Australia	2002
Plate 3	F		30	222	F4	R14	bc1004--bc1062	299.5	2934	26	23	22	1	uncult. fungus	1*	Parmotrema mellisii	JAE30604	CANB758377	Clyde Mountains, NSW, Australia	2003
Plate 3	G		31	223	F4	R15	bc1004--bc1063	108.7	21620	180	165	163	2	1: Serpula himantioides; 2: Hypoxylon	0	Parmotrema mellisii	JAE36350	CANB758378	Cottan-Bimbeng National Park, NSW, Australia	2005
Plate 3	H		32	224	F4	R16	bc1004--bc1064	743.5	-	-	-	-	-	-	0	Parmotrema mellisii	JAE37015	CANB797582	Monga National Park, NSW, Australia	2005
Plate 3	A	5	33	225	F5	R9	bc1005--bc1057	869.2	2520	22	19	19	1	Pyronema	1*	Parmotrema perlatum	JAE31545	CANB758289	Canberra Nature Park, ACT, Australia	2004
Plate 3	B		34	226	F5	R10	bc1005--bc1058	284.5	5148	46	41	41	1	uncult. fungus	1*	Parmotrema perlatum	JAE36384	CANB758325	Cottan-Bimbeng National Park, NSW, Australia	2005
Plate 3	C		35	227	F5	R11	bc1005--bc1059	115	26642	194	183	183	4	1: Entoloma; 2: Cladobotryum; 3: uncult. fungus; 4: Sesquicillium	1*	Parmotrema perlatum	JAE37056	CANB797517	Mann River Nature Reserve, NSW, Australia	2005
Plate 3	D		36	228	F5	R12	bc1005--bc1060	74.79	43504	384	361	361	6	1: uncult. fungus; 2: uncult. fungus; 3: Parmotrema perlatum; 4: Lecythophora; 5: Fomitiporia; 6: uncult. fungus	1	Parmotrema perlatum	JSW4546	CANB763283	Flinders Island, TAS, Australia	2006
Plate 3	E		37	229	F5	R13	bc1005--bc1061	89.13	43455	322	306	306	2	1: Parmotrema; 2: Agaricus	1	Parmotrema perlatum	JAE28598	CANB758340	South Sister, TAS, Australia	2004
Plate 3	F		38	230	F5	R14	bc1005--bc1062	44.64	28135	238	223	223	3	1: uncult. fungus; 2: Lichenoconium erodens; 3: Pseudocamarosporium	1*	Parmotrema perlatum	RJC22346	CANB739118	Lake Muir observatory surrounds, WA, Australia	2006
Plate 3	G		39	231	F5	R15	bc1005--bc1063	73.11	44523	361	339	339	7	1: uncult. fungus; 2: Trichoderma; 3: uncult. fungus; 4: Morteriella; 5: Symmetrospora; 6: Parmotrema perlatum; 7: Preussia	1	Parmotrema perlatum	JAE39473	CANB781920	Donnelly Well, WA, Australia	2006
Plate 3	H		40	232	F5	R16	bc1005--bc1064	72.82	26583	204	193	193	4	1: uncult. fungus; 2: Mortierella; 3: Exophiala; 4: Parmotrema perlatum	1	Parmotrema perlatum	JAE43686	CANB790817	Lake Muir, WA, Australia	2006
Plate 3	A	6	41	233	F6	R9	bc1006--bc1057	112	82673	603	572	572	3	1: Parmotrema subcaperatum; 2: Fibulobasidium murrhardtense; 3: Hannaella kunmingensis	1	Parmotrema reparatum	JAE37628	CANB798719	Bunya Mountains National Park, QLD, Australia	2005
Plate 3	B		42	234	F6	R10	bc1006--bc1058	38.36	12860	114	106	106	2	1: Paracamarosporium fagi; 2: uncult. fungus	0	Parmotrema reticulatum	RWP10597	CANB890880	Canberra Nature Park, ACT, Australia	2016
Plate 3	C		43	235	F6	R11	bc1006--bc1059	39.72	11702	88	86	86	1	Parmotrema perlatum	1	Parmotrema reticulatum	WB6	CANB786163	Greenwich Park, NSW, Australia	2009
Plate 3	D		44	236	F6	R12	bc1006--bc1060	65.21	17805	147	140	140	3	1: uncult. fungus; 2: uncult. fungus; 3: uncult. fungus	0	Parmotrema reticulatum	JAE36223	CANB680907	First Moonbi Lookout, NSW, Australia	2005
Plate 3	E		45	237	F6	R13	bc1006--bc1061	80.88	34235	258	243	243	1	Cyphellostereum	1*	Parmotrema reticulatum	JAE39618	CANB781753	Ellinjaa Falls, QLD, Australia	2006
Plate 3	F		46	238	F6	R14	bc1006--bc1062	41.08	18640	145	134	134	3	1: Cyphobasidiales; 2: Verticillium; 3: Coprinellus	1*	Parmotrema reticulatum	JAE37656	CANB757788	Bunya Mountains State Forest, QLD, Australia	2005
Plate 3	G		47	239	F6	R15	bc1006--bc1063	124.8	18547	155	144	144	2	1: uncult. fungus; 2: uncult. fungus	0	Parmotrema reticulatum	JAE39279	CANB778547	Rooneys Bridge, WA, Australia	2006
Plate 3	H		48	240	F6	R16	bc1006--bc1064	78.89	27333	212	197	197	1	Corticium	0	Parmotrema reticulatum	EMcC17	CANB865859	Bibra Lake, WA, Australia	2007
Plate 3	A	7	49	241	F7	R9	bc1007--bc1057	49.86	3481	26	25	22	1	Fayodia	0	Parmotrema robustum	JAE36546	CANB797575	Mt Hyland Nature Reserve, NSW, Australia	2005
Plate 3	B		50	242	F7	R10	bc1007--bc1058	60.14	38000	286	267	267	3	1: Australoporus; 2: uncult. fungus; 3: Fayodia	0	Parmotrema robustum	JAE36559	CANB797573	Mt Hyland Nature Reserve, NSW, Australia	2005
Plate 3	C		51	243	F7	R11	bc1007--bc1059	65.06	18388	154	142	142	3	1: Burgoa; 2: Nigrospora; 3: Endocarpon	0	Parmotrema robustum	JAE36591	CANB797574	Mt Hyland Nature Reserve, NSW, Australia	2005
Plate 3	D		52	244	F7	R12	bc1007--bc1060	74.55	37453	270	255	255	1	Parmotrema subsumptum	1	Parmotrema subcaperatum	ABP2509	CANB785782	Maranoa district, Mt Owen, QLD, Australia	2009
Plate 3	E		53	245	F7	R13	bc1007--bc1061	53.5	20516	154	148	148	1	Parmotrema subtinctorium	1	Parmotrema subtinctorium	JAE40722	CANB759658	Robertson Nature Reserve, NSW, Australia	1994
Plate 3	F		54	246	F7	R14	bc1007--bc1062	43.56	20106	173	164	164	2	1: Sarcosomataceae; 2: uncult. fungus	1*	Parmotrema subtinctorium	JAE36512	CANB797410	Wollomombi Falls, Oxley Wild Rivers National Park, NSW, Australia	2005
Plate 3	G		55	247	F7	R15	bc1007--bc1063	101.2	39500	289	267	267	3	1: Coprinopsis; 2: uncult. fungus; 3: Fusarium	0	Parmotrema subtinctorium	JAE37035	CANB795885	Mann River Nature Reserve, NSW, Australia	2005
Plate 3	H		56	248	F7	R16	bc1007--bc1064	76.15	26770	222	203	203	6	1: Entoloma; 2: uncult. fungus; 3: Parmotrema perlatum; 4: uncult. fungus; 5: uncult. fungus; 6: Entoloma	1	Parmotrema subtinctorium	JAE37061	CANB797516	Mann River Nature Reserve, NSW, Australia	2005
Plate 3	A	8	57	249	F8	R9	bc1008--bc1057	235.9	12376	82	76	75	1	Fayodia	0	Parmotrema tinctorium	JAE31565	CANB759556	Brigadoon Farm, Bunga, NSW, Australia	2004
Plate 3	B		58	250	F8	R10	bc1008--bc1058	69.47	31827	259	241	241	2	1: Placidium; 2: Ochrolechia	0	Parmotrema tinctorium	JAE37277	CANB759557	Washpool National Park, NSW, Australia	2005
Plate 3	C		59	251	F8	R11	bc1008--bc1059	41.21	30927	274	256	256	5	1: Fibulobasidium murrhardtense; 2: uncult. fungus; 3: Endocarpon; 4: Alternaria; 5: Hannaella/Cryptococcus	0	Parmotrema tinctorium	JAE37641	CANB759577	Bunya Mountains National Park, QLD, Australia	2005
Plate 3	D		60	252	F8	R12	bc1008--bc1060	63.69	22152	179	160	160	1	Fibulobasidium murrhardtense	0	Parmotrema tinctorium	JAE37679	CANB768648	Bunya Mountains National Park, QLD, Australia	2005
Plate 3	E		61	253	F8	R13	bc1008--bc1061	72.8	28002	218	210	210	1	uncult. fungus	0	Parmotrema tinctorium	JAE37914	CANB761886	Bunya Mountains State Forest, QLD, Australia	2005
Plate 3	F		62	254	F8	R14	bc1008--bc1062	79.69	40422	298	277	277	3	1: Cercophora; 2: Coprinellus; 3: Preussia	0	Parmotrema tinctorium	JAE37924	CANB761887	Bunya Mountains State Forest, QLD, Australia	2005
Plate 3	G		63	255	F8	R15	bc1008--bc1063	79.39	47536	372	343	343	10	1: Parmotrema tinctorum; 2: Nigrospora; 3: Curvularia; 4: Deconica; 5: Trichoderma; 6: uncult. fungus; 7: Symmetrospora; 8: Periconia; 9: uncult. fungus; 10: Endocarpon	1	Parmotrema tinctorium	HS64434	CANB607739	Cook district, Babinda, QLD, Australia	1999
Plate 3	H		64	256	F8	R16	bc1008--bc1064	96.48	32409	257	240	240	1	Hypoxylon perforatum	0	Parmotrema tinctorium	HS65138	CANB609628	Bunya Mountains National Park, Mt Kiangarow, QLD, Australia	1999
Plate 3	A	9	65	257	F9	R9	bc1009--bc1057	23.28	18643	150	136	136	3	1: uncult. fungus; 2: Trichoderma; 3: Oncopodiella	1*	Parmotrema clavuliferum	JAE30606	CANB759710	Clyde Mountain, NSW, Australia	2003
Plate 3	B		66	258	F9	R10	bc1009--bc1058	162.5	7706	70	65	64	1	Tilletia	0	Parmotrema cooperi	JAE43687	CANB790818	Lake Muir, WA, Australia	2004
Plate 3	C		67	259	F9	R11	bc1009--bc1059	56.09	11175	109	101	101	2	1: Alternaria; 2: uncult. fungus	0	Parmotrema cooperi	WO'S2042A	CANB671736	Busselton, WA, Australia	2002
Plate 3	D		68	260	F9	R12	bc1009--bc1060	49.37	14677	124	121	121	1	uncult. fungus	1*	Parmotrema cooperi	RJC24561	CANB878810	Parry Lagoon, WA, Australia	2009
Plate 3	E		69	261	F9	R13	bc1009--bc1061	58.36	32358	251	233	233	2	1: uncult. fungus; 2: Rhinocladiella	1*	Parmotrema permutatum	JAE37047	CANB797518	Mann River Nature Reserve, NSW, Australia	2005
Plate 3	F		70	262	F9	R14	bc1009--bc1062	48.14	27222	241	219	219	4	1: uncult. fungus; 2: Exophiala; 3: Paraphaeosphaeria; 4: uncult. fungus	0	Parmotrema permutatum	JAE37080	CANB795886	Mann River Nature Reserve, NSW, Australia	2005
Plate 3	G		71	263	F9	R15	bc1009--bc1063	59.83	61885	554	509	509	8	1: Nigrospora; 2: Aplosporella; 3: Grammothele; 4: uncult. fungus; 5: Alternaria; 6: Holocotylon; 7: Parmotrema; 8: Grammothele	1	Parmotrema permutatum	JAE37913	CANB798720	Bunya Mountains State Forest, QLD, Australia	2005
Plate 3	H		72	264	F9	R16	bc1009--bc1064	65.93	51224	429	403	403	5	1: Ustilago, 2: uncult. fungus; 3: Coprinellus; 4: uncult. fungus; 5: Jackrogersella	1*	Parmotrema permutatum	JAE37922	CANB798721	Bunya Mountains State Forest, QLD, Australia	2005
Plate 3	A	10	73	265	F10	R9	bc1010--bc1057	419.8	5426	36	32	32	1	uncult. fungus	1*	Parmotrema permutatum	JAE38640	CANB770989	Bunya Mountains State Forest, QLD, Australia	2005
Plate 3	B		74	266	F10	R10	bc1010--bc1058	67.78	26689	246	230	230	5	1: Exophiala; 2: Parmotrema tinctorum; 3: Pterula; 4: Nigrospora; 5: Malassezia	1	Parmotrema poolii	JAE37264	CANB795887	Washpool National Park, NSW, Australia	2005
Plate 3	C		75	267	F10	R11	bc1010--bc1059	75.04	18428	124	113	113	4	1: Pyrigemmula; 2: Dothiorella; 3: Bovista; 4: uncult. fungus	0	Parmotrema poolii	ABP1601	CANB650470	Dipperu National Park, QLD, Australia	2004
Plate 3	D		76	268	F10	R12	bc1010--bc1060	129.5	29415	205	188	188	1	Canoparmelia aptata/Parmotrema praesorediousum	1	Parmotrema praesorediosum	JAE38718	CANB765536	Litchfield National Park, NT, Australia	2005
Plate 3	E		77	269	F10	R13	bc1010--bc1061	108.4	20084	135	127	127	1	Canoparmelia aptata/Parmotrema praesorediousum	1	Parmotrema praesorediosum	JAE38849	CANB765804	Umbrawarra Gorge, NT, Australia	2005
Plate 3	F		78	270	F10	R14	bc1010--bc1062	18.96	18986	216	207	207	4	1: Heterodermia neglecta/Parmotrema stuppeum; 2: uncult. fungus; 3: uncult. fungus; 4: Septoria	1	Parmotrema queenslandense	JE-R12	CANB758702	Magnetic Island National Park, QLD, Australia	2001
Plate 3	G		79	271	F10	R15	bc1010--bc1063	77.07	16801	50	47	47	1	uncult. fungus	1*	Parmotrema subsumptum	JAE39742	CANB781904	Jondaryan - Mt Tyson Road, QLD, Australia	2005
Plate 3	H		80	272	F10	R16	bc1010--bc1064	471.9	37206	281	258	258	5	1: Parmotrema stuppeum; 2: Microcera; 3: Candelariella; 4: Daldinia; 5: uncult. fungus	1	Parmotrema subsumptum	JAE39751	CANB781908	Jondaryan - Mt Tyson Road, QLD, Australia	2005
Plate 3	A	11	81	273	F11	R9	bc1011--bc1057	86.95	21524	164	153	153	1	Parmotrema subsumptum	1	Parmotrema subsumptum	JAE43631	CANB787039	Bringalily State Forest, QLD, Australia	2005
Plate 3	B		82	274	F11	R10	bc1011--bc1058	240.6	4304	24	18	18	1	Staphylotrichum coccosporum	0	Parmotrema saccatilobum	JAE37829	CANB797608	Robin Falls, NT, Australia	2005
Plate 3	C		83	275	F11	R11	bc1011--bc1059	62.32	35770	285	266	266	2	1: Endomelanconiopsis; 2: Fasciatispora	0	Parmotrema saccatilobum	JAE38400	CANB768793	Litchfield National Park, NT, Australia	2005
Plate 3	D		84	276	F11	R12	bc1011--bc1060	67.56	17335	123	114	114	1	uncult. fungus	1*	Parmotrema sangtiangelii	JAE37940	CANB798712	Bunya Mountains State Forest, QLD, Australia	2005
Plate 3	E		85	277	F11	R13	bc1011--bc1061	54	19877	136	126	126	3	1: uncult. fungus; 2: uncult. fungus; 3: Parmotrema subsumptum	1	Parmotrema subsumptum	JAE38450	CANB769058	Lincoln State Forest, NSW, Australia	2005
Plate 3	F		86	278	F11	R14	bc1011--bc1062	59.82	26793	228	213	213	1	Banksiophoma australiensis	1*	Parmotrema subsumptum	JAE38507	CANB770982	Milmerran - Cecil Plains Road, QLD, Australia	2005
Plate 3	G		87	279	F11	R15	bc1011--bc1063	40.35	16232	100	92	92	3	1: uncult. fungus; 2: Alternaria; 3: Toxicocladosporium	1*	Parmotrema subsumptum	JAE39657	CANB781902	Nobby - Pittsworth Road, QLD, Australia	2005
Plate 3	H		88	280	F11	R16	bc1011--bc1064	59.72	30086	234	223	223	8	1: Biatoropsis usnearum; 2: Parmotrema subsumptum; 3: uncult. fungus; 4: uncult. fungus Cyphobasiales; 5: uncult. fungus; 6: Exidia; 7: Rhinocladiella; 8: uncult. fungus	1	Parmotrema subsumptum	JAE39786	CANB783275	Jondaryan - Mt Tyson Road, QLD, Australia	2005
Plate 3	A	12	89	281	F12	R9	bc1012--bc1057	238.4	3672	24	23	23	1	Xylaria	0	Parmotrema sp.	JSW4066	CANB777668	Flinders Island, TAS, Australia	2004
Plate 3	B		90	282	F12	R10	bc1012--bc1058	73.69	8388	58	53	53	1	Aplosporella	0	Parmotrema sp.	JAE44590	CANB796878	Forty Mile Scrub National Park, QLD, Australia	2006
Plate 3	C		91	283	F12	R11	bc1012--bc1059	44.02	-	-	-	-	-	-	0	Parmotrema sp.	JAE45329	CANB812320	Killarney State Forest, NSW, Australia	2005
Plate 3	D		92	284	F12	R12	bc1012--bc1060	50.24	14056	104	100	100	1	uncult. fungus	0	Parmotrema sp.	JAE44324	CANB793816	Bingara - Narrabri Road, NSW, Australia	2005
Plate 3	E		93	285	F12	R13	bc1012--bc1061	53.9	21662	193	179	179	5	1: uncult. fungus; 2: uncult. fungus; 3: uncult. fungus; 4: Fusarium; 5: Endocarpon	0	Parmotrema sp.	JAE44508	CANB795827	Wooroonooran National Park, QLD, Australia	2006
Plate 3	F		94	286	F12	R14	bc1012--bc1062	34.44	38723	394	374	374	6	1: Agaricus; 2: Nigrospora; 3: Microsporomyces; 4: uncult. fungus; 5: Neopyrenochaeta; 6: Didymella	0	Parmotrema sp.	JAE44581	CANB796847	Forty Mile Scrub National Park, QLD, Australia	2006
Plate 3	G		95	287	F12	R15	bc1012--bc1063	45.67	33798	243	228	228	2	1: Parmotrema subsumptum; 2: Agaricus	1	Parmotrema sp.	JAE45331	CANB812322	Killarney State Forest, NSW, Australia	2005
Plate 3	H		96	288	F12	R16	bc1012--bc1064	38.83	-	-	-	-	-	-	0	Parmotrema sp.	PCHL316	CANB774881	Lumholtz National Park, QLD, Australia	2002
Plate 4	A	1	1	289	F13	R25	bc1013--bc1073	94.05	28610	221	202	202	1	Buellia taishanensis/almeriensis	1	Buellia albula	RWP10215	CANB882180	Gawler Ranges, Eyre Peninsula, SA, Australia	2015
Plate 4	B		2	290	F13	R26	bc1013--bc1074	77.02	14302	95	88	88	1	Buellia taishanensis/almeriensis	1	Buellia albula	JAE45187	CANB810790	Sturt Highway, Euston, NSW, Australia	2010
Plate 4	C		3	291	F13	R27	bc1013--bc1075	93.14	24987	205	193	193	3	1: Buellia taishanensis/almeriensis; 2: Xanthocarpia; 3: Rhinocladiella	1	Buellia albula	JAE44001	CANB810789	Murray Bridge, SA, Australia	2010
Plate 4	D		4	292	F13	R28	bc1013--bc1076	77.38	15197	93	91	91	1	Buellia taishanensis/almeriensis	1	Buellia albula	JAE45141	CANB811955	Brookfield Conservation Park, SA, Australia	2010
Plate 4	E		5	293	F13	R29	bc1013--bc1077	58.55	23522	198	181	181	1	Buellia taishanensis/almeriensis	1	Buellia albula	JAE45944	CANB865192	Mt Lofty Ranges, Springton, SA, Australia	2013
Plate 4	F		6	294	F13	R30	bc1013--bc1078	107	16316	125	117	117	2	1: Buellia taishanensis/almeriensis; 2: Bhatiellae	1	Buellia albula	JAE45969	CANB865206	Ridley Conservation park, SA, Australia	2013
Plate 4	G		7	295	F13	R31	bc1013--bc1079	131.5	7152	38	38	38	1	Buellia taishanensis/almeriensis	1	Buellia albula	JAE45979	CANB865214	Brookfield Conservation Park, SA, Australia	2013
Plate 4	H		8	296	F13	R32	bc1013--bc1080	66.56	36676	295	279	279	2	1: Buellia taishanensis/almeriensis; 2: Vermiconia	1	Buellia albula	RWP10296	CANB882261	Cape Blanche Conservation Park, Eyre Peninsula, SA, Australia	2015
Plate 4	A	2	9	297	F14	R25	bc1014--bc1073	182.5	22708	190	181	181	1	Buellia rivas-martinezii	1	Buellia/Diplotomma cf. venustum	JAE45070	CANB810787	Underbool, Mallee Highway, VIC, Australia	2010
Plate 4	B		10	298	F14	R26	bc1014--bc1074	114.7	34197	258	235	235	1	Buellia taishanensis/almeriensis	1	Buellia albula	JAE45137	CANB810792	Murray-Sunset NP, VIC, Australia	2010
Plate 4	C		11	299	F14	R27	bc1014--bc1075	86.36	19222	147	138	138	1	Buellia taishanensis/almeriensis	1	Buellia albula	JAE45138	CANB810791	Murray-Sunset NP, VIC, Australia	2010
Plate 4	D		12	300	F14	R28	bc1014--bc1076	97.84	34220	253	223	223	1	Buellia taishanensis/almeriensis	1	Buellia albula	JAE45140	CANB810788	Murray-Sunset NP, VIC, Australia	2010
Plate 4	E		13	301	F14	R29	bc1014--bc1077	130	31164	185	171	171	3	1: Buellia taishanensis/almeriensis; 2: Protoparmeliopsis muralis; 3: uncult. fungus	1	Buellia albula	JAE45927	CANB865324	Point Turton, Yorke Peninsula, SA, Australia	2013
Plate 4	F		14	302	F14	R30	bc1014--bc1078	57.74	36045	251	230	230	2	1: Buellia taishanensis/almeriensis; 2: Buellia taishanensis/almeriensis	1	Buellia albula	JAE45940	CANB865254	Mt Lofty Ranges, Springton, SA, Australia	2013
Plate 4	G		15	303	F14	R31	bc1014--bc1079	133.2	27489	193	183	183	1	Buellia taishanensis/almeriensis	1	Buellia albula	JAE45142	CANB898444	Brookfield Conservation Park, SA, Australia	2010
Plate 4	H		16	304	F14	R32	bc1014--bc1080	58.59	31387	250	220	220	1	Buellia taishanensis/almeriensis	1	Buellia albula	JAE45900	CANB865322	Warooka, Yorke Peninsula, SA, Australia	2013
Plate 4	A	3	17	305	F15	R25	bc1015--bc1073	184.6	44215	355	325	325	1	Buellia taishanensis/almeriensis	1	Buellia albula	JAE44003	CANB790411	Tailem Bend, Boundary Road, SA, Australia	2010
Plate 4	B		18	306	F15	R26	bc1015--bc1074	151	34519	247	230	230	1	Buellia taishanensis/almeriensis	1	Buellia albula	JAE45991	CANB865222	Hartley, Chaunceys Line Road, SA, Australia	2013
Plate 4	C		19	307	F15	R27	bc1015--bc1075	64.98	46475	277	254	254	1	Buellia taishanensis/almeriensis	1	Buellia albula	JSW L4781A	CANB903674	Flinders Island, Furneaux Group, Bass Strait, TAS, Australia	2010
Plate 4	D		20	308	F15	R28	bc1015--bc1076	129.1	32632	271	260	260	1	Buellia taishanensis/almeriensis	1	Buellia albula	JAE45980	CANB865215	Brookfield Conservation Park, SA, Australia	2013
Plate 4	E		21	309	F15	R29	bc1015--bc1077	89.44	34659	233	220	220	2	1: Buellia taishanensis/almeriensis; 2: Arthrographis/Umbilicaria	1	Buellia albula	JAE45971	CANB865210	Ridley Conservation park, SA, Australia	2013
Plate 4	F		22	310	F15	R30	bc1015--bc1078	76.34	40195	299	283	283	1	Buellia taishanensis/almeriensis	1	Buellia albula	JAE45962	CANB868123	Ridley Conservation park, SA, Australia	2013
Plate 4	G		23	311	F15	R31	bc1015--bc1079	94.63	-	-	-	-	-	-	0	Buellia albula	JAE45945	CANB865255	Mt Lofty Ranges, Springton, SA, Australia	2013
Plate 4	H		24	312	F15	R32	bc1015--bc1080	78.09	39564	309	293	293	2	1: Buellia taishanensis/almeriensis; 2: Caloplaca	1	Buellia subalbula	JAE46660	CANB908097	Wee Jasper, Southern tablelands, NSW, Australia	2016
Plate 4	A	4	25	313	F16	R25	bc1016--bc1073	76.46	34207	282	265	265	1	Buellia taishanensis/almeriensis	1	Buellia subalbula	JAE46661	CANB908098	Wee Jasper, Southern tablelands, NSW, Australia	2016
Plate 4	B		26	314	F16	R26	bc1016--bc1074	45.06	19856	153	142	142	1	Buellia taishanensis/almeriensis	1	Buellia subalbula	RWP10279	CANB882244	Flinders Highway, Eyre Peninsula, SA, Australia	2015
Plate 4	C		27	315	F16	R27	bc1016--bc1075	70.23	16826	134	122	122	1	Buellia taishanensis/almeriensis	1	Buellia subalbula	JAE43623	CANB865892	Tailem Bend, Boundary Road, SA, Australia	2009
Plate 4	D		28	316	F16	R28	bc1016--bc1076	93.54	15422	116	112	112	1	Buellia taishanensis/almeriensis	1	Buellia subalbula	JAE45143	CANB811017	Blanchetown, Brookfield CP, Sturt Highway, SA, Australia	2010
Plate 4	E		29	317	F16	R29	bc1016--bc1077	80.8	16801	128	118	118	2	1: Buellia taishanensis/almeriensis; 2: uncult. fungus	1	Buellia subalbula	JAE45897	CANB865321	Warooka, Yorke Peninsula, SA, Australia	2013
Plate 4	F		30	318	F16	R30	bc1016--bc1078	144.7	15973	133	126	126	1	Buellia taishanensis/almeriensis	1	Buellia subalbula	JAE45987	CANB865519	Hartley, Chaunceys Line Road, SA, Australia	2013
Plate 4	G		31	319	F16	R31	bc1016--bc1079	101.9	14004	88	84	84	1	Buellia taishanensis/almeriensis	1	Buellia subalbula	JAE41645	CBG9509752	Balladonia, Eyre Highway, WA, Australia	1994
Plate 4	H		32	320	F16	R32	bc1016--bc1080	56.69	34530	256	239	239	1	Buellia taishanensis/almeriensis	1	Buellia subalbula	UT707	CANB749828	Mt Lofty Ranges, Springton, SA, Australia	1996
Plate 4	A	5	33	321	F17	R25	bc1017--bc1073	62.71	49042	297	270	270	1	Buellia taishanensis/almeriensis	1	Buellia subalbula	JAE6952	CBG9507812	Weka Pass, Waikari, South Island, New-Zealand	1980
Plate 4	B		34	322	F17	R26	bc1017--bc1074	82.92	45198	354	335	335	1	Buellia taishanensis/almeriensis	1	Buellia subalbula	THNIII 32675	CANB909154	Santa Risa Island, Sandy Point, Santa Barbara, California, USA	1994
Plate 4	C		35	323	F17	R27	bc1017--bc1075	15.68	7769	81	78	78	3	1: Buellia taishanensis/almeriensis; 2: Buellia taishanensis/almeriensis; 3: Buellia taishanensis/almeriensis	1	Buellia subalbula	WHE7084	CANB775042	Morgan, Murray basin, SA, Australia	1990
Plate 4	D		36	324	F17	R28	bc1017--bc1076	57.14	39223	302	278	278	2	1: Buellia taishanensis/almeriensis; 2: Lecania	1	Buellia subalbula	JS S/L 10	CBG9402098	Koonalda Station, Nullabor NP, SA, Australia	1993
Plate 4	E		37	325	F17	R29	bc1017--bc1077	39.43	48603	463	438	438	2	1: Buellia almeriensis; 2: Caloplaca syvashica	1	Buellia subalbula	JAE25961	CANB611552	Port Fairy, VIC, Australia	1990
Plate 4	F		38	326	F17	R30	bc1017--bc1078	54.47	37245	291	278	278	1	Buellia epigeae/almariensis	1	Buellia subalbula	DV5593	CBG8317950	Molonglo Gorge, ACT, Australia	1984
Plate 4	G		39	327	F17	R31	bc1017--bc1079	45.76	33639	259	245	245	1	Buellia taishanensis/almeriensis	1	Buellia subalbula	HS39260	CBG8804366	Careys Cave, Wee Jasper, NSW, Australia	1988
Plate 4	H		40	328	F17	R32	bc1017--bc1080	75.42	28233	198	180	180	2	1: Buellia taishanensis/almeriensis; 2: uncult. fungus	1	Buellia subalbula	JAE8739	CBG9517391	Hallett Cove, SA, Australia	1980
Plate 4	A	6	41	329	F18	R25	bc1018--bc1073	132.6	22800	162	152	152	2	1: Peltula; 2: Buellia taishanensis/almeriensis	1	Buellia subalbula	JAE17979	CBG9606884	Beltana, Flinders Ranges, SA, Australia	1984
Plate 4	B		42	330	F18	R26	bc1018--bc1074	120.5	16435	142	131	131	3	1: Buellia taishanensis/almeriensis; 2: Circinaria; 3: Endocarpon	1	Buellia subalbula	JAE17985	CBG9606586	Beltana, Flinders Ranges, SA, Australia	1984
Plate 4	C		43	331	F18	R27	bc1018--bc1075	129	50115	440	418	418	2	1: Buellia almeriensis; 2: Acarospora	1	Buellia subalbula	JAE18062	CANB662521	Arkaroola, Flinders Ranges, SA, Australia	1984
Plate 4	D		44	332	F18	R28	bc1018--bc1076	59.53	42651	340	319	319	1	Buellia taishanensis/almeriensis	1	Buellia subalbula	JAC2738	CBG8916806	Mt Crozier track, Pink Lakes State Park, VIC, Australia	1989
Plate 4	E		45	333	F18	R29	bc1018--bc1077	63.21	37855	304	282	282	1	Buellia taishanensis/almeriensis	1	Buellia subalbula	JAC2739	CBG8916807	Mt Crozier track, Pink Lakes State Park, VIC, Australia	1989
Plate 4	F		46	334	F18	R30	bc1018--bc1078	76.8	59513	449	415	415	1	Buellia almeriensis	1	Buellia kantvilasii	WHE sn	CBG9606927	Port Fairy, VIC, Australia	1986
Plate 4	G		47	335	F18	R31	bc1018--bc1079	59.53	30986	225	212	212	2	1: Buellia taishanensis/almeriensis; 2: Caloplaca austrocitrina	1	Buellia subalbula	WHE sn	CBG9606929	Port Fairy, VIC, Australia	1986
Plate 4	H		48	336	F18	R32	bc1018--bc1080	60.17	41457	281	259	259	2	1: Buellia almeriensis; 2: uncult. fungus	1	Buellia kantvilasii	WHE sn	CBG9606931	Port Fairy, VIC, Australia	1986
Plate 4	A	7	49	337	F19	R25	bc1019--bc1073	144.6	55051	359	330	330	1	Buellia almeriensis	1	Buellia fertilis	JAE97	CBG9504343	Hallett Cove, SA, Australia, Australia	1973
Plate 4	B		50	338	F19	R26	bc1019--bc1074	37.95	47760	468	442	442	1	Tetramelas/Buellia epigaea	1	Buellia cinnabarina	JAE2125	CBG9504775	Hallett Cove, SA, Australia, Australia	1976
Plate 4	C		51	339	F19	R27	bc1019--bc1075	84.14	55322	446	417	417	3	1: Buellia taishanensis/almeriensis; 2: Athelia; 3: Durietzia	1	Buellia subalbula	DJC156	CBG7706567	Benetook, Mildura, Northern plains, VIC, Australia	1977
Plate 4	D		52	340	F19	R28	bc1019--bc1076	83.8	30198	192	176	176	3	1: Penicillium; 2: uncult. fungus; 3: Buellia taishanensis/almeriensis	1	Buellia subalbula	JAE4208	CBG9906253	Springton, SA, Australia	1977
Plate 4	E		53	341	F19	R29	bc1019--bc1077	72.05	56188	427	396	396	3	1: Buellia taishanensis/almeriensis; 2: Acarospora austroshetlandica; 3: uncult. fungus	1	Buellia subalbula	JAE3749	CBG9507493	Stenhouse Bay, Yorke Peninsula, SA, Australia	1977
Plate 4	F		54	342	F19	R30	bc1019--bc1078	70.45	29144	198	177	177	4	1: Usnea; 2: Buellia taishanensis/almeriensis; 3: Lecania; 4: Usnea	1	Buellia subalbula	JAE2214	CBG9504781	Ridley National Park, Swan Reach, SA, Australia	1976
Plate 4	G		55	343	F19	R31	bc1019--bc1079	63.92	46951	399	373	373	3	1: Buellia taishanensis/almeriensis; 2: Acarospora austroshetlandica; 3: Lichina	1	Buellia subalbula	JAE10857	CBG9517358	Kalgoorlie, WA, Australia	1982
Plate 4	H		56	344	F19	R32	bc1019--bc1080	88.92	42693	316	298	298	2	1: Buellia taishanensis/almeriensis; 2: uncult. fungus	1	Buellia subalbula	JAE788	CANB259626	Balranald, Sturt Highway, South Far Western Plains, NSW, Australia	1975
Plate 4	A	8	57	345	F20	R25	bc1020--bc1073	80.35	52305	401	365	365	1	Buellia taishanensis/almeriensis	1	Buellia albula	WHE75	CANB897839	Canowindra, Central Western Slopes, NSW, Australia	1986
Plate 4	B		58	346	F20	R26	bc1020--bc1074	32.59	34478	265	249	249	3	1: Polysporina; 2: Buellia epigaea; 3: Buellia/Tetramelas	1	Buellia halonioides	JAE45451	CANB865884	Split rock track, Warrumbungles NP, NSW, Australia	2005
Plate 4	C		59	347	F20	R27	bc1020--bc1075	34.89	41320	323	308	308	1	Tetramelas/Buellia epigaea	1	Buellia xantholeuca	JAE41788	CANB9511433	Wanna, Lincoln NP, SA, Australia	1994
Plate 4	D		60	348	F20	R28	bc1020--bc1076	41.1	44654	390	369	369	3	1: Buellia taishanensis/almeriensis; 2: Bagliettoa calciseda; 3: Phyllosticta	1	Buellia albula	JAE10800	CBG9600363	Yarrangobilly Caves, Kosciusko NP, NSW, Australia	1982
Plate 4	E		61	349	F20	R29	bc1020--bc1077	84.01	55459	442	415	415	1	Buellia taishanensis/almeriensis	1	Buellia albula	JAE25802	CANB612237	Blue Waterholes, Caves Creek, Adaminaby, NSW, Australia	1990
Plate 4	F		62	350	F20	R30	bc1020--bc1078	80.02	41816	328	299	299	1	Buellia taishanensis/almeriensis	1	Buellia albula	JAE25810	CANB612091	Blue Waterholes, Caves Creek, Adaminaby, NSW, Australia	1990
Plate 4	G		63	351	F20	R31	bc1020--bc1079	75.13	61213	483	447	447	1	Tetramelas/Buellia epigaea	1	Buellia cinnabarinna	JAE33078	CBG9606611	London Bridge, Queanbeyan, NSW, Australia	1992
Plate 4	H		64	352	F20	R32	bc1020--bc1080	47.87	51747	371	338	338	1	Tetramelas/Buellia epigaea	1	Buellia cinnabarinna	JAE33090	CBG9606613	London Bridge, Queanbeyan, NSW, Australia	1992
Plate 4	A	9	65	353	F21	R25	bc1021--bc1073	113.2	22031	178	160	160	1	Tetramelas/Buellia epigaea	1	Buellia cinnabarinna	JAE42581	CBG9705968	London Bridge, Queanbeyan, NSW, Australia	1996
Plate 4	B		66	354	F21	R26	bc1021--bc1074	238.1	5878	51	48	48	1	Tetramelas/Buellia epigaea	1	Buellia cinnabarinna	JAE42586	CBG9705973	London Bridge, Queanbeyan, NSW, Australia	1996
Plate 4	C		67	355	F21	R27	bc1021--bc1075	126	11117	91	83	83	1	Buellia taishanensis/almeriensis	1	Buellia albula	HS48869	CBG9108917	Limestone Creek, Cowra, NSW, Australia	1991
Plate 4	D		68	356	F21	R28	bc1021--bc1076	124	15580	161	153	153	2	1: Acarospora; 2: Buellia anisomera	1	Buellia cranfieldii	UT734	CANB749835	London Bridge, Queanbeyan, NSW, Australia	1999
Plate 4	E		69	357	F21	R29	bc1021--bc1077	59.1	-	-	-	-	-	-	0	Buellia cinnabarinna	JAE850	CBG9504386	Springton, SA, Australia	1975
Plate 4	F		70	358	F21	R30	bc1021--bc1078	73.21	19570	167	155	155	2	1: Buellia taishanensis/almeriensis; 2: Tetramelas/Buellia epigaea	1	Buellia cinnabarinna	JAE41856	CBG9515045	Saltia Hill, South Flinders Ranges, SA, Australia	1994
Plate 4	G		71	359	F21	R31	bc1021--bc1079	78.48	20933	177	164	164	2	1: Buellia taishanensis/almeriensis; 2: Coniosporium	1	Buellia albula	HS39787A	CBG8807279	Buchan, VIC, Australia	1988
Plate 4	H		72	360	F21	R32	bc1021--bc1080	85	3492	27	25	25	1	Buellia taishanensis/almeriensis	1	Buellia albula	JAE41656	CBG9509763	Madura Pass, Eyre Peninsula, WA, Australia	1994
Plate 4	A	10	73	361	F22	R25	bc1022--bc1073	102.5	30644	213	193	193	1	Buellia epigaea/anisomera	1	Buellia halonioides	JAE2778	CBG9517392	Springton, SA, Australia	1976
Plate 4	B		74	362	F22	R26	bc1022--bc1074	33.37	30914	315	298	298	5	1: uncult. fungus; 2: Endocarpon; 3: uncult. fungus; 4: Lotinia; 5: uncult. fungus	1*	Buellia halonioides	HS55072	CBG9511759	Kangaroo Island, SA, Australia	1994
Plate 4	C		75	363	F22	R27	bc1022--bc1075	71.97	53158	444	415	415	1	uncult. fungus	1*	Buellia halonioides	HS55079	CBG9511766	Kangaroo Island, SA, Australia	1994
Plate 4	D		76	364	F22	R28	bc1022--bc1076	69.61	54770	444	407	407	1	Tetramelas/Buellia epigaea	1	Buellia xantholeuca	CHM364	CANB382661	Blinman, Flinders Range, SA, Australia	1985
Plate 4	E		77	365	F22	R29	bc1022--bc1077	54.29	47120	383	347	347	1	Tetramelas/Buellia epigaea	1	Buellia xantholeuca	HS6339	CBG7903950	Caloola Creek, Broken Hill, NSW, Australia	1978
Plate 4	F		78	366	F22	R30	bc1022--bc1078	66.04	35563	279	258	258	1	Polysporina	0	Buellia xantholeuca	JAE9438	CBG9600390	Mt Lofty Ranges, Callington, SA, Australia	1981
Plate 4	G		79	367	F22	R31	bc1022--bc1079	56.47	36204	293	273	273	4	1: Acarospora; 2: Coniosporium; 3: Buellia almeriensis; 4: uncult. fungus	1	Buellia albula	JAE17886	CANB608103	Bunyeroo Gorge, Wilpena, Flinders Ranges, SA, Australia	1984
Plate 4	H		80	368	F22	R32	bc1022--bc1080	27.58	4879	51	49	49	1	Buellia taishanensis/almeriensis	1	Buellia albula	JAE18862	CBG9606588	Mt Lofty Ranges, Springton, SA, Australia	1984
Plate 4	A	11	81	369	F23	R25	bc1023--bc1073	242.4	10240	114	104	104	1	Peltula coriacea	1	unknown squamulose species (Peltulaceae)	RWP10082	CANB880985	Simpson desert, QLD, Australia	2015
Plate 4	B		82	370	F23	R26	bc1023--bc1074	121	18226	147	133	133	1	Placidium	1*	Endocarpon sp.	RWP10099	CANB881002	Simpson desert, QLD, Australia	2015
Plate 4	C		83	371	F23	R27	bc1023--bc1075	54.81	47236	431	399	399	1	Endocarpon	1	Endocarpon simplicatum	BSCS1102	NSW450763	Condobolin, SW Plains, NSW, Australia	1994
Plate 4	D		84	372	F23	R28	bc1023--bc1076	47.4	6384	50	47	47	2	1: uncult. fungus; 2: Entoloma	1*	Endocarpon cf pallidum	BSCS834	NSW450717	Kantappa homestead, Silverton, N. Far W. Plains, NSW, Australia	1994
Plate 4	E		85	373	F23	R29	bc1023--bc1077	53.07	32825	276	256	256	2	1: Endocarpon; 2: Bahusakala australiensis	1	Endocarpon simplicatum	BSCS701	NSW450741	Nymagee, NW Plains, NSW, Australia	1994
Plate 4	F		86	374	F23	R30	bc1023--bc1078	154	10515	103	92	92	1	Peltula	1*	Endocarpon helmsianum	BSCS1103	NSW450712	Bora homestead, Bourke, NW Plains, NSW, Australia	1994
Plate 4	G		87	375	F23	R31	bc1023--bc1079	64.53	37825	328	302	302	2	1: Endocarpon; 2: Peltula	1	Endocarpon simplicatum	BSCS794	NSW450744	Yathong Nature Reserve, SW Plains, NSW, Australia	1993
Plate 4	H		88	376	F23	R32	bc1023--bc1080	68.61	35938	268	236	236	2	1: Endocarpon; 2: Leptogium furfuraceum	1	Endocarpon cf pallidum	BSCS851	NSW450504	Paradise Experimental Area, SW Plains, NSW, Australia	1993
Plate 4	A	12	89	377	F24	R25	bc1024--bc1073	19.84	18074	188	175	175	6	1: Bahusakala; 2: Alternaria; 3: Endocarpon; 4: uncult. fungus; 5: Exophiala; 6: Endocarpon	1	Endocarpon pusillum	BSCS847	NSW450466	Yathong, SW Plains, NSW, Australia	1993
Plate 4	B		90	378	F24	R26	bc1024--bc1074	60.9	29538	202	197	197	1	Endocarpon	1	Endocarpon pusillum	BSCS856	NSW450467	Paradise Experimental Area, SW Plains, NSW, Australia	1993
Plate 4	C		91	379	F24	R27	bc1024--bc1075	36.67	27365	184	179	179	1	Peltula	1*	Endocarpon simplicatum	BSCS1132	NSW450735	Bourke, NW Plains, NSW, Australia	1994
Plate 4	D		92	380	F24	R28	bc1024--bc1076	43.45	40096	311	296	296	1	Endocarpon	1	Endocarpon pusillum	BSCS807	NSW450461	Fowlers Gap Research Station, N. Far W. Plains, NSW, Australia	1994
Plate 4	E		93	381	F24	R29	bc1024--bc1077	44.15	28986	234	222	222	1	Endocarpon	1	Endocarpon simplicatum	BSCS423	NSW450736	Pooncarie, S. Far W. Plains, NSW, Australia	1994
Plate 4	F		94	382	F24	R30	bc1024--bc1078	65.8	17127	114	108	108	2	1: Endocarpon; 2: Endocarpon	1	Endocarpon simplicatum	BSCS1065	NSW450762	Cobar, NW Plains, NSW, Australia	1994
Plate 4	G		95	383	F24	R31	bc1024--bc1079	48.99	38165	305	288	288	1	Endocarpon	1	Endocarpon simplicatum	BSCS679	NSW450704	Wentworth, S. Far W. Plains, NSW, Australia	1994
Plate 4	H		96	384	F24	R32	bc1024--bc1080	50.57	18848	155	148	148	2	1: uncult. fungus; 2: Endocarpon	1	Endocarpon pallidum	BSCS837	NSW450506	Ivanhoe, SW Plains, NSW, Australia	1993

## Sheet: Table S2
barcode name	barcode sequence
bc1001	CACATATCAGAGTGCG
bc1002	ACACACAGACTGTGAG
bc1003	ACACATCTCGTGAGAG
bc1004	CACGCACACACGCGCG
bc1005	CACTCGACTCTCGCGT
bc1006	CATATATATCAGCTGT
bc1007	TCTGTATCTCTATGTG
bc1008	ACAGTCGAGCGCTGCG
bc1009	ACACACGCGAGACAGA
bc1010	ACGCGCTATCTCAGAG
bc1011	CTATACGTATATCTAT
bc1012	ACACTAGATCGCGTGT
bc1013	CTCTCGCATACGCGAG
bc1014	CTCACTACGCGCGCGT
bc1015	CGCATGACACGTGTGT
bc1016	CATAGAGAGATAGTAT
bc1017	CACACGCGCGCTATAT
bc1018	TCACGTGCTCACTGTG
bc1019	ACACACTCTATCAGAT
bc1020	CACGACACGACGATGT
bc1021	CTATACATAGTGATGT
bc1022	CACTCACGTGTGATAT
bc1023	CAGAGAGATATCTCTG
bc1024	CATGTAGAGCAGAGAG
bc1025	CGCGACACGCTCGCGC
bc1026	CACAGAGACACGCACA
bc1027	CTCACACTCTCTCACA
bc1028	CTCTGCTCTGACTCTC
bc1029	TATATATGTCTATAGA
bc1030	TCTCTCTATCGCGCTC
bc1031	GATGTCTGAGTGTGTG
bc1032	GAGACTAGAGATAGTG
bc1049	ACACGTGTGCTCTCTC
bc1050	GATATACGCGAGAGAG
bc1051	CGTGTCTAGCGCGCGC
bc1052	GTGTGAGATATATATC
bc1053	CTCACGTACGTCACAC
bc1054	GCGCACGCACTACAGA
bc1055	CACACGAGATCTCATC
bc1056	AGACACACACGCACAT
bc1057	GACGAGCGTCTGAGAG
bc1058	TGTGTCTCTGAGAGTA
bc1059	CACACGCACTGAGATA
bc1060	GATGAGTATAGACACA
bc1061	GCTGTGTGTGCTCGTC
bc1062	TCTCAGATAGTCTATA
bc1063	ACACGCATGACACACT
bc1064	TATATACAGAGTCGAG
bc1065	GCGCTCTCTCACATAC
bc1066	TATATGCTCTGTGTGA
bc1067	CTCTATATATCTCGTC
bc1068	AGAGAGCTCTCTCATC
bc1069	GCGAGAGTGAGACGCA
bc1070	TGCTCTCGTGTACTGT
bc1071	AGCGCTGCGACACGCG
bc1072	AGACGCGAGCGCGTAG
bc1073	GCGTGTGTCGAGTGTA
bc1074	TGTACGCTCTCTATAT
bc1075	TAGAGAGCGTCGCGTG
bc1076	GTGCACTCGCGCTCTC
bc1077	TATCTCTCGAGTCGCG
bc1078	CTCACACATACACGTC
bc1079	ATAGTACACTCTGTGT
bc1082	GTGACACACAGAGCAC
